# Supplementary material for: Optimized pipeline and designer cells for synthetic-biology-based high-throughput screening of viral protease inhibitors
Source: Cell Rep Methods. 2025 Aug 7;5(8):101139. doi: 10.1016/j.crmeth.2025.101139 (PMC12461586; doi:10.1016/j.crmeth.2025.101139)
Supplement: Data S1. Source data [file mmc2.xlsx]

## Sheet: Fig 1B+C
Sample name	G	EYFP % pos rep 1	EYFP median rep 1	EYFP % pos rep 2	EYFP median rep 2	EYFP % pos rep 3	EYFP median rep 3		WM	rep 1	rep 2	rep 3		ON/OFF ratio	rep 1	rep 2	rep 3
No 3CLpro	G5	78.93	62638.1	73.29	77356.4	66.04	63950.6		% pos * median	4.94403e+06	5.66945e+06	4.2233e+06		no 3CLpro/+3CLpro ratio	1	1	1
1:1	G5	67.36	36010.2	62.83	56315.3	57.2	42311.9			2.42565e+06	3.53829e+06	2.42024e+06			2.03823	1.60231	1.74499
1:2	G5	57.63	22626.8	54.54	41834.7	47.54	30165.5			1.30398e+06	2.28166e+06	1.43407e+06			3.79148	2.48479	2.94497
1:3	G5	49.93	17029.4	46.54	29567.4	41.76	23532.9			850277	1.37607e+06	982733			5.81461	4.12003	4.2975
1:4	G5	43.84	13838	43.94	28490.5	36.86	20841.7			606656	1.25187e+06	768223			8.14964	4.52877	5.49749
Output only	G5	2.89	2858.68	0.23	3714.79	0.24	3402.9			8261.59	854.402	816.696			598.436	6635.58	5171.2
No 3CLpro	G14	97.12	547984	96.23	501883	97.43	403764			5.32202e+07	4.82962e+07	3.93387e+07			1	1	1
1:1	G14	89.38	228963	90.78	315788	93.95	193542			2.04647e+07	2.86672e+07	1.81833e+07			2.60059	1.68472	2.16345
1:2	G14	81.41	126884	80.3	222494	80.22	133419			1.03296e+07	1.78663e+07	1.07029e+07			5.15218	2.70321	3.67552
1:3	G14	71.07	75590.2	76.44	141141	71.77	108672			5.37219e+06	1.07889e+07	7.79936e+06			9.90661	4.4765	5.04384
1:4	G14	67.08	58634.3	69.28	124877	69.13	101489			3.93319e+06	8.65144e+06	7.01596e+06			13.5311	5.58245	5.60703
Output only	G14	0.28	2740.35	0.06	3829.29	0.08	3603.72			767.298	229.757	288.298			69360.6	210205	136452
Data on Graph 1B									Data on Graph 1C
	G5			G14						G5p			G14p
No 3CLpro	4944028	5669448	4223296	53220219	48296246	39338732			1:1	2.04	1.6	1.74	2.6	1.68	2.16
1:1	2425648	3538289	2420241	20464674	28667212	18183302			1:2	3.79	2.48	2.94	5.15	2.7	3.68
1:2	1303984	2281665	1434070	10329643	17866259	10702905			1:3	5.81	4.12	4.3	9.91	4.48	5.04
1:3	850277	1376069	982733	5372193	10788850	7799360			1:4	8.15	4.53	5.5	13.53	5.58	5.61
1:4	606656	1251873	768223	3933190	8651445	7015963
Output only	8262	854	817	767	230	288

## Sheet: Fig 1D+E, S1A+B
Sample Name	3CLpro	EYFP % pos rep 1	EYFP median rep 1	EYFP % pos rep 2	EYFP median rep 2	EYFP % pos rep 3	EYFP median rep 3	EYFP % pos rep 4	EYFP median rep 4		WM	rep 1	rep 2	rep 3	rep 4				Nirm/DMSO	rep 1	rep 2	rep 3	rep 4
0µM	X	74.8367	445417	69.46	301448	73.12	310816	75.58	574711		% pos * median	3.33335e+07	2.09385e+07	2.27269e+07	4.34367e+07				Nirm/DMSO
Nirm 10µM	X	74.47	432165	74.37	635495	78.23	503990	76.33	527527			3.21833e+07	4.72618e+07	3.94271e+07	4.02661e+07				10µM No 3CLpro	0.885301	0.872121	0.965061	1.07569
Nirm 50µM	X	72.18	376889	75.82	661878	78.32	451380	73.67	463582			2.72039e+07	5.01836e+07	3.53521e+07	3.41521e+07				50µM No 3CLpro	0.987239	1.02804	0.927754	0.88984
Nirm 200µM	X	71.44	261653	75.41	483708	79.3	244293	74.25	322970			1.86925e+07	3.64764e+07	1.93724e+07	2.39805e+07				200µM No 3CLpro	0.957796	0.962628	0.831809	1.09816
NT	X	0.176667	7690.73	0.145	11813.7	0.216667	7420.12	0.316667	9790.51			1358.7	1712.99	1607.69	3100.33
DMSO 10µM	X	80.905	449329	76.73	706266	78.81	518392	74.34	503534			3.6353e+07	5.41918e+07	4.08545e+07	3.74327e+07
DMSO 50µM	X	74.12	371769	75.19	649218	76.97	495063	75.86	505932			2.75555e+07	4.88147e+07	3.8105e+07	3.838e+07
DMSO 200µM	X	73.485	265580	74.99	505301	77.43	300781	74.81	291899			1.95162e+07	3.78925e+07	2.32895e+07	2.1837e+07
0µM	V	47.3033	156746	38.64	190135	43.62	124825	38.34	120821			7.4146e+06	7.34683e+06	5.44487e+06	4.63227e+06
Nirm 10µM	V	48.435	139478	42.1	185181	47.07	146635	37.3	116773			6.75561e+06	7.79613e+06	6.90211e+06	4.35564e+06				10µM 3CLpro	0.96955	0.776001	1.00456	0.910492
Nirm 50µM	V	61.84	177026	59.34	244170	63.99	181643	53.73	148279			1.09473e+07	1.44891e+07	1.16233e+07	7.96705e+06				50µM 3CLpro	1.79578	1.47513	1.79616	1.90427
Nirm 200µM	V	65.05	160345	62.94	215181	69.23	172281	52.22	92892.7			1.04305e+07	1.35435e+07	1.1927e+07	4.85086e+06				200µM 3CLpro	2.28153	2.23859	2.65427	3.46636
NT	X	0.176667	7690.73	0.145	11813.7	0.216667	7420.12	0.316667	9790.51			1358.7	1712.99	1607.69	3100.33
DMSO 10µM	V	46.465	149958	43.03	233478	46.02	149300	37.43	127807			6.96778e+06	1.00465e+07	6.8708e+06	4.78383e+06
DMSO 50µM	V	45.045	135335	40.58	242047	44.17	146506	36	116216			6.09615e+06	9.82225e+06	6.47119e+06	4.18377e+06
DMSO 200µM	V	44.055	103773	37.83	159926	42.97	104573	25.93	53968.7			4.5717e+06	6.05e+06	4.49352e+06	1.39941e+06
Data on Graph 1D + S1A																			Data on Graph 1E + S1B
	Control Nirm				Control DMSO				Nirm				DMSO							3CLpro				No 3CLpro
	rep 1	rep 2	rep 3	rep 4	rep 1	rep 2	rep 3	rep 4	rep 1	rep 2	rep 3	rep 4	rep 1	rep 2	rep 3	rep 4				rep 1	rep 2	rep 3	rep 4	rep 1	rep 2	rep 3	rep 4
0µM	33332150	20938543	22726875	43436691					7412745	7346826	5444871	4632268							10µM	0.97	0.78	1	0.91	0.88	0.87	0.97	1.08
10µM	32181963	47261791	39427103	40266131	36364782	54191800	40854506	37432746	6754742	7796133	6902111	4355637	6973415	10046548	6870797	4783829			50µM	1.8	1.48	1.8	1.9	0.99	1.03	0.93	0.89
50µM	27205056	50183571	35352084	34152051	27551031	48814720	38105006	38379980	10947485	14489066	11623309	7967046	6098104	9822254	6471186	4183772			200µM	2.28	2.24	2.65	3.47	0.96	0.96	0.83	1.1
200µM	18697411	36476404	19372400	23980529	19517362	37892526	23289473	21836995	10430470	13543468	11927015	4850856	4573241	6049997	4493519	1399407
NT	1358.69	1712.99	1607.69	3100.33					1358.69	1712.99	1607.69	3100.33

## Sheet: Fig 1F+G, S1G+H
Sample Name	3CLpro	EYFP % pos rep 1	EYFP median rep 1	EYFP % pos rep 2	EYFP median rep 2	EYFP % pos rep 3	EYFP median rep 3		WM	rep 1	rep 2	rep 3		Nirm/DMSO	rep 1	rep 2	rep 3
CS GenX1 Nirm	X	61.53	67698.6	63.75	38848	47.41	30957.5		% pos * median	4.16549e+06	2.47656e+06	1.4677e+06		Nirm/DMSO	0.790599	1.11447	0.979806
CS GenX4 Nirm	X	79.58	183308	74.52	92202.1	60.23	71127.8			1.45876e+07	6.8709e+06	4.28403e+06			1.09097	1.00622	0.986575
CS conX1 Nirm	X	66.53	113193	74.44	70120.7	60	72376.1			7.53076e+06	5.21978e+06	4.34257e+06			0.813854	1.0851	1.02868
CS GenX1 Nirm	V	49.79	33528.3	47.32	22635.5	36.04	20495.8			1.66938e+06	1.07111e+06	738669			1.6712	1.89026	1.69485
CS GenX4 Nirm	V	53.6	50963.7	54.14	36891	36.69	29241.3			2.73165e+06	1.99728e+06	1.07286e+06			2.40551	2.76064	2.35327
CS conX1 Nirm	V	63.22	59394.1	61.5	40267.2	48.19	38174.7			3.7549e+06	2.47643e+06	1.83964e+06			1.14274	1.37173	1.40935
CS GenX1 DMSO	X	72.91	72264.1	64.89	34245.3	48.01	31200.7			5.26878e+06	2.22218e+06	1.49794e+06
CS GenX4 DMSO	X	82.77	161548	74.11	92138.8	58.75	73911.8			1.33713e+07	6.82841e+06	4.34232e+06
CS conX1 DMSO	X	78.76	117486	74.54	64534.5	61.56	68575.2			9.25322e+06	4.8104e+06	4.22149e+06
CS GenX1 DMSO	V	34.58	28886.9	36.99	15318.9	25.51	17084.7			998910	566646	435831
CS GenX4 DMSO	V	31.37	36199.6	35.85	20180.9	20.92	21792.7			1.13558e+06	723485	455904
CS conX1 DMSO	V	59.76	54984.2	58.93	30635.3	42.55	30677.1			3.28586e+06	1.80534e+06	1.30531e+06
CS GenX1 NT	X	83.56	291157	65.81	50775.4	55.45	62827.5			2.43291e+07	3.34153e+06	3.48378e+06
CS GenX4 NT	X	94.77	1.21005e+06	81.82	211760	68.88	216266			1.14676e+08	1.73262e+07	1.48964e+07
CS conX1 NT	X	91.63	803592	80.91	135572	69.13	192038			7.36332e+07	1.09691e+07	1.32756e+07
CS GenX1 NT	V	54.32	73214.6	39.37	19984.3	34.04	27065.3			3.97702e+06	786783	921305
CS GenX4 NT	V	56.42	145883	44.37	34993.9	31.85	39792.3			8.23075e+06	1.55268e+06	1.26739e+06
CS conX1 NT	V	76.99	241463	63.77	50349.2	52.14	62997.9			1.85902e+07	3.21077e+06	3.28471e+06
Data on Graph 1F+ S1G																					Data on Graph 1G + S1H
	50μM Nirm Control			50μM Nirm			DMSO Control			DMSO			NT Control			NT						+3CLpro			NO 3CLpro
CS-Con X1	7530763	5219783	4342568	3754895	2476433	1839639	9253215	4810402	4221489	3285859	1805336	1305310	73633181	10969144	13275570	18590234	3210767	3284712			CS-Con X1	1.14274	1.37173	1.40935	0.813854	1.0851	1.02868
CS-Gen X1	4165492	2476557	1467695	1669377	1071110	738669	5268778	2222177	1497944	998910	566646	435831	24329116	3341527	3483784	3977019	786783	921304			CS-Gen X1	1.6712	1.89026	1.69485	0.790599	1.11447	0.979806
CS-Gen X4	14587639	6870898	4284026	2731653	1997280	1072864	13371287	6828407	4342321	1135583	723484	455904	115000000	17326231	14896410	8230746	1552679	1267385			CS-Gen X4	2.40551	2.76064	2.35327	1.09097	1.00622	0.986575

## Sheet: Fig 1H+I, S2A+B
Sample Name	3CLpro	EYFP % pos rep 1	EYFP median rep 1	EYFP % pos rep 2	EYFP median rep 2	EYFP % pos rep 3	EYFP median rep 3		WM	rep 1	rep 2	rep 3				Nirm/DMSO	rep 1	rep 2	rep 3
NT	X	0.2	13858.4	0.19	11117.5	0.2	11947		% pos * median	2771.67	2112.33	2389.4				Nirm/DMSO
0µM	V	34.02	92366.1	32.55	66563.7	25.27	69331.5			3.14229e+06	2.16665e+06	1.75201e+06
DMSO 10µM	V	32.69	96159.4	32.05	62481.9	23.76	64566.4			3.14345e+06	2.00255e+06	1.5341e+06
DMSO 50µM	V	33.34	87440.3	31.78	77818.4	24.18	64290.4			2.91526e+06	2.47307e+06	1.55454e+06
DMSO 100µM	V	33.99	89351	32.49	74389.4	22.56	51160.2			3.03704e+06	2.41691e+06	1.15417e+06
DMSO 250µM	V	29.9	84028.6	28.83	64949.1	22.81	53030.3			2.51245e+06	1.87248e+06	1.20962e+06
DMSO 500µM	V	29.54	64912.9	25.34	47701.1	21.69	41638.5			1.91753e+06	1.20875e+06	903139					+3CLpro
Nirm 10µM	V	35.14	85440.9	31.11	66037.6	28.01	64518			3.00239e+06	2.05443e+06	1.80715e+06				10µM	0.955127	1.02591	1.17799
Nirm 50µM	V	46.84	126258	48.27	94333	39.54	84828.6			5.91394e+06	4.55345e+06	3.35412e+06				50µM	2.02861	1.84122	2.15763
Nirm 100µM	V	47.95	125909	50.33	111389	40.05	87597.8			6.03732e+06	5.60622e+06	3.50829e+06				100µM	1.9879	2.31958	3.03966
Nirm 250µM	V	48.97	128962	47.79	90373.9	44.94	114113			6.31527e+06	4.31897e+06	5.12826e+06				250µM	2.51359	2.30655	4.23956
Nirm 500µM	V	47.66	105335	48.56	87450.2	36.16	103690			5.02025e+06	4.24658e+06	3.74942e+06				500µM	2.61808	3.51321	4.15154
0µM	X	62.74	213147	64.18	166674	52.83	148398			1.33728e+07	1.06971e+07	7.83985e+06
DMSO 10µM	X	61.79	238440	60.37	145046	52.4	128494			1.47332e+07	8.75642e+06	6.73307e+06
DMSO 50µM	X	62.31	225708	62.69	166622	52.55	142407			1.40639e+07	1.04455e+07	7.4835e+06
DMSO 100µM	X	62.59	217670	61.06	172852	52.65	153970			1.3624e+07	1.05543e+07	8.10652e+06
DMSO 250µM	X	61.07	218648	60.68	169732	52.09	139034			1.33528e+07	1.02993e+07	7.24231e+06
DMSO 500µM	X	59.82	183686	59.34	144865	50.57	142695			1.09881e+07	8.5963e+06	7.21606e+06					No 3CLpro
Nirm 10µM	X	62.4	222987	60.96	162517	54.59	151150			1.39144e+07	9.90701e+06	8.25127e+06				10µM	0.944422	1.1314	1.22548
Nirm 50µM	X	62.31	237105	61.77	166166	53.11	138757			1.4774e+07	1.02641e+07	7.36938e+06				50µM	1.05049	0.982631	0.98475
Nirm 100µM	X	62.89	204324	60.46	133867	51.95	137420			1.28499e+07	8.09359e+06	7138969				100µM	0.943183	0.766852	0.880645
Nirm 250µM	X	59.79	196658	54.23	128672	55.36	135960			1.17582e+07	6.97791e+06	7.52674e+06				250µM	0.880575	0.677512	1.03927
Nirm 500µM	X	54.27	151797	50	117604	51.06	204943			8.23802e+06	5.88021e+06	1.04644e+07				500µM	0.749723	0.684039	1.45016
Data on Graph 1H +S2A																		Data on Graph 1I+ S2B
	controls			DMSO			Nirm			DMSO No 3CLpro			Nirm No 3CLpro						No 3CLpro			+3CLpro
	rep 1	rep 2	rep 1	rep 1	rep 2	rep 1	rep 1	rep 2	rep 1	rep 1	rep 2	rep 1	rep 1	rep 2	rep 1				rep 1	rep 2	rep 3	rep 1	rep 2	rep 3
0µM				3142293	2166649	1752008				13372835	10697146	7839854						10µM	0.944422	1.1314	1.22548	0.955127	1.02591	1.17799
10µM				3143451	2002545	1534097	3002395	2054429	1807148	14733214	8756419	6733074	13914368	9907009	8251266			50µM	1.05049	0.982631	0.98475	2.02861	1.84122	2.15763
50µM				2915261	2473068	1554542	5913941	4553453	3354124	14063867	10445526	7483498	14774014	10264101	7369377			100µM	0.943183	0.766852	0.880645	1.9879	2.31958	3.03966
100µM				3037039	2416913	1154173	6037320	5606223	3508293	13623977	10554314	8106523	12849906	8093592	7138969			250µM	0.880575	0.677512	1.03927	2.51359	2.30655	4.23956
250µM				2512454	1872481	1209622	6315274	4318970	5128260	13352830	10299307	7242307	11758168	6977906	7526744			500µM	0.749723	0.684039	1.45016	2.61809	3.51321	4.15154
500µM				1917529	1208746	903140	5020252	4246583	3749418	10988074	8596303	7216063	8238017	5880210	10464411
NT	2771.67	2112.34	2389.4

## Sheet: Fig 1J-K S2C+D
Sample Name	3CLpro	CFP rep 1.1	CFP rep 1.2	CFP rep 1.3	YFP rep 1.1	YFP rep 1.2	YFP rep 1.3	CFP rep 2.1	CFP rep 2.2	CFP rep 2.3	YFP rep 2.1	YFP rep 2.2	YFP rep 2.3	CFP rep 3.1	CFP rep 3.2	CFP rep 3.3	YFP rep 3.1	YFP rep 3.2	YFP rep 3.3
NT		716	720	734	136	137	143	755	743	710	148	148	144	684	667	690	135	125	137
0µM	V	855	853	872	519	505	496	777	755	744	254	199	212	904	881	914	461	447	561
DMSO 10µM	V	1053	840	997	634	431	436	782	786	758	189	254	214	842	1121	927	406	561	364
DMSO 50µM	V	935	826	804	568	525	287	846	774	867	226	185	238	894	963	985	487	482	566
DMSO 100µM	V	1054	808	821	592	399	383	786	759	868	261	261	294	857	876	944	461	458	626
DMSO 250µM	V	825	1053	806	493	551	385	1064	932	931	372	346	380	820	924	1039	415	542	728
Nirm 10µM	V	855	871	867	550	586	537	695	712	707	162	187	170	940	925	923	555	535	544
Nirm 50µM	V	837	856	838	764	857	867	780	793	808	234	279	239	904	915	896	664	969	737
Nirm 100µM	V	830	897	861	874	1208	850	832	817	760	591	535	444	951	925	919	1248	974	1037
Nirm 250µM	V	896	872	852	1148	1176	1157	840	870	892	557	415	502	951	880	925	1344	1142	1203
0µM	X	919	941	1120	1553	1593	1618	698	731	759	136	234	396	895	1019	950	1330	1935	1903
DMSO 10µM	X	940	984	1153	1659	2035	1943	751	737	816	383	328	310	948	967	963	1514	1830	1656
DMSO 50µM	X	878	885	1132	1447	1687	1600	747	850	856	290	349	392	986	936	988	1634	1714	1614
DMSO 100µM	X	945	939	924	1799	1837	1558	792	835	1155	611	598	612	970	886	954	1695	1439	1634
DMSO 250µM	X	883	942	870	1586	1893	1650	929	949	936	850	726	692	868	842	880	1352	1214	1531
Nirm 10µM	X	895	973	960	1316	1769	2138	696	705	799	269	242	602	895	935	980	1290	1718	1725
Nirm 50µM	X	813	897	1048	1049	1866	1693	750	755	1160	373	379	456	906	933	1119	1484	1463	1627
Nirm 100µM	X	896	925	909	1918	2086	1845	752	738	785	455	505	487	983	1024	935	1652	1838	1892
Nirm 250µM	X	917	902	899	1863	1937	1794	699	756	813	229	341	672	921	909	1013	1299	1570	1480
PBS	X	609	580	588	96	88	87	645	636	651	117	114	115	645	622	623	118	115	118
Data on Graph 1J									Data on Graph 1K + S2D
	Nirm			DMSO						No 3CLpro			+ 3CLpro
	rep 1	rep 2	rep 3	rep 1	rep 2	rep 3				rep 1	rep 2	rep 3	rep 1	rep 2	rep 3
10µM	1.72	0.95	1.43	1.11	0.79	0.98			10µM	1.14	1.58	1.01	1.55	1.2	1.46
50µM	2.94	0.9	2.45	1.41	0.55	1.24			50µM	1.11	0.89	0.87	2.09	1.66	1.97
100µM	3.28	2.57	3.21	1.22	0.98	1.52			100µM	1.23	1.85	1	2.7	2.63	2.12
250µM	3.81	1.68	3.85	1.28	0.76	1.49			250µM	1.07	1.22	0.78	2.98	2.23	2.58
Data on Graph S2C
	Nirm			DMSO			No 3CLpro Nirm			No 3CLpro DMSO
	rep 1	rep 2	rep 3	rep 1	rep 2	rep 3	rep 1	rep 2	rep 3	rep 1	rep 2	rep 3
10µM	1.72	0.95	1.43	1.11	0.79	0.98	4.71	2.86	4.76	4.13	1.81	4.71
50µM	2.94	0.9	2.45	1.41	0.55	1.24	4.42	1.18	3.95	3.99	1.31	4.52
100µM	3.28	2.57	3.21	1.22	0.98	1.52	5.85	3.21	4.78	4.77	1.74	4.8
250µM	3.81	1.68	3.85	1.28	0.76	1.49	5.66	2.67	4.2	5.29	2.18	5.35

## Sheet: Fig 2A+B, S3A
	ECFP 50µM			ECFP 50µM			ECFP 50µM			EYFP 50µM			EYFP 50µM			EYFP 50µM			ECFP 100µM			ECFP 100µM			ECFP 100µM			EYFP 100µM			EYFP 100µM			EYFP 100µM								Data on Graph 2A
	rep 1.1	rep 1.2	rep 1.3	rep 2.1	rep 2.2	rep 2.3	rep 3.1	rep 3.2	rep 3.3	rep 1.1	rep 1.2	rep 1.3	rep 2.1	rep 2.2	rep 2.3	rep 3.1	rep 3.2	rep 3.3	rep 1.1	rep 1.2	rep 1.3	rep 2.1	rep 2.2	rep 2.3	rep 3.1	rep 3.2	rep 3.3	rep 1.1	rep 1.2	rep 1.3	rep 2.1	rep 2.2	rep 2.3	rep 3.1	rep 3.2	rep 3.3							50µM			100µM
Nirm	2393	2018	2018	2237	1919	2042	2366	2392	2454	2424	1774	2054	2772	2319	1857	2819	2690	2856	2081	2103	2031	2356	2552	2285	2912	2557	2560	1949	2034	1734	3256	3415	2658	3606	3111	2844							rep 1	rep 2	rep 3	rep 1	rep 2	rep 3
0μM + 3CLpro 1	2031	2199	2074	2759	2391	2357	2615	2563	2318	1453	1534	1496	2099	2123	1839	1545	1724	1759	2031	2199	2074	2759	2391	2357	2615	2563	2318	1453	1534	1496	2099	2123	1839	1545	1724	1759						Nirm	1.41	1.52	1.76	1.33	2.01	1.86
0μM + 3CLpro 2	2180	1701	1980	1977	1772	1919	2494	2507	2396	1679	1554	1765	1309	1271	1576	1990	1824	1696	2180	1701	1980	1977	1772	1919	2494	2507	2396	1679	1554	1765	1309	1271	1576	1990	1824	1696						0μM	1.09	1.01	1	1.09	1.01	1
0μM NO 3CLpro 1	473	448	479	624	614	551	451	462	459	2860	2657	2570	6375	3497	2770	1108	1464	1595	473	448	479	624	614	551	451	462	459	2860	2657	2570	6375	3497	2770	1108	1464	1595						DMSO	1	1	1	1	1	1
0μM NO 3CLpro 2	481	433	519	462	499	465	443	445	467	1980	1486	2718	2826	4367	2986	1573	1648	1220	481	433	519	462	499	465	443	445	467	1980	1486	2718	2826	4367	2986	1573	1648	1220
DMSO 1	1984	2171	1358	2660	2937	2463	2308	2403	1347	1271	1483	1005	3000	3107	1901	1368	1575	1258	2017	2380	2564	2179	2045	2529	2648	2378	2449	1424	1602	1785	1539	1359	1809	1933	1896	1886
DMSO 2	2120	2174	2199	2061	2015	1925	2032	2356	2079	1652	1960	1611	1759	1438	1570	1810	1933	1747	2208	1867	2052	1593	2048	1960	2469	2626	2379	1719	1395	1625	1155	1619	1432	1694	1596	1772
DMSO 3	1941	1974	1856	1763	1520	1834	2483	2362	2390	1436	1646	1309	1240	1032	1434	1486	1667	1774	2055	2206	2091	1780	1773	1931	2014	2162	1745	1730	1432	1478	1443	1113	1313	1263	1402	1163
DMSO 4	2750	2632	2452	1854	2143	1929	2461	2586	2166	1731	1645	1900	1319	1457	1441	1518	1777	1430	2328	2410	2283	1681	1884	1584	2827	3239	2786	1830	1688	1468	1193	1728	1262	2103	2390	1843
D17	1129	1576	1749	2322	1898	1889	2299	2338	2670	662	916	1104	1541	1182	1165	1139	1320	1406	1038	1101	1071	1093	1265	1242	1278	1311	1306	734	774	767	768	836	765	912	888	901						D17	0.74	0.73	0.68	0.89	0.72	0.92
D19	1999	2040	2324	2225	2113	1847	2940	2738	2662	1551	1650	1551	1754	1729	1416	2281	1643	1746	1942	2131	2134	1968	1996	1928	2501	2484	2480	1369	1421	1420	1360	1134	1358	1651	1616	1428						D19	1.03	0.98	0.94	0.91	0.84	0.88
D20	1891	2231	2309	2414	2231	2445	2657	2886	2703	1040	1211	1476	1912	1622	2152	1959	1813	1672	1973	2068	2004	1901	1939	1672	2404	2404	2262	1498	1296	1457	1887	1335	1269	1658	1381	1554						D20	0.75	1.01	0.91	0.95	1.13	0.91
D21	2118	2086	1847	2589	2283	1793	2712	2619	2435	1312	1197	1142	2405	1742	1453	1673	1599	1703	1869	1625	1512	1573	1529	1379	1904	2131	1820	1371	1193	1163	1018	991	929	1297	1645	1232						D21	0.78	1.07	0.87	1.01	0.79	1.01
D22	1516	1772	1197	1756	2057	2482	2155	2233	2227	1079	1023	908	1205	1416	2173	1538	1401	1757	1280	1552	1546	1957	1286	1492	396	1758	770	1151	1122	1340	2101	964	1026	480	1311	805						D22	0.87	0.94	0.98	1.15	1.21	1.31
D25	1799	1967	1855	2086	2080	1916	1730	1737	1733	1043	1302	1236	1552	1629	1215	1224	1410	1042	1464	1429	1440	1303	1412	1268	713	690	971	1036	1198	881	1167	1112	876	681	610	826						D25	0.83	0.87	0.96	0.95	1.04	1.31
D26	2124	2222	2102	2103	1872	2127	2031	2245	2328	1359	1521	1400	1526	1199	1295	1450	1357	1421	1912	2192	2125	1660	1612	1647	1976	1437	2041	1289	1278	1686	1146	1022	903	1258	900	1418						D26	0.89	0.77	0.86	0.92	0.75	0.89
D27	2075	2010	1901	1840	1990	1653	2345	2151	1575	1477	1239	1395	1336	1532	1247	1378	1285	1043	1860	1898	1704	1461	1548	1330	1597	1789	1544	1352	1445	1372	932	1158	1052	1175	1443	1221						D27	0.92	0.9	0.8	1.05	0.92	1.12
D28	1797	2773	2130	2305	1999	2542	2256	2183	2215	1304	1912	1543	2093	1681	2479	1972	1405	1532	1936	2112	1930	1963	1838	2019	2285	2254	2523	1578	1646	1657	1353	1204	975	1532	1362	1317						D28	0.97	1.19	1.03	1.15	0.75	0.81
D29	1428	2150	2163	2223	1813	1906	2255	2243	2173	1114	1640	1602	1779	1361	1366	1444	1814	1845	1956	2089	2136	1737	1706	1885	2693	2430	2307	1437	1637	1722	1370	1251	1205	1853	1849	1564						D29	1.04	0.93	1.08	1.08	0.95	1.02
D30	2133	2213	2392	2686	2302	2075	2125	2315	2181	1325	1236	1766	2841	1884	2049	1304	1963	1418	2209	2292	2218	1816	1868	1834	2223	2526	2408	1377	1515	1617	1098	1245	1181	1611	1647	1481						D30	0.86	1.26	0.98	0.91	0.8	0.93
D31	2295	2539	2016	2263	2067	2105	2478	2658	1972	1370	1613	1393	2115	1689	1463	1683	1791	1526	2245	2491	2066	1678	1871	1830	2164	2266	2106	1533	1746	1896	1147	1352	1305	1286	1426	1724						D31	0.85	1.03	0.98	1.06	0.93	0.95
D32	1644	1797	1838	1681	2059	1996	2006	1948	2109	1148	1277	1384	1041	1373	1242	1407	1254	1191	887	885	1013	857	960	870	966	1172	1122	770	901	878	766	795	684	885	885	976						D32	0.97	0.72	0.84	1.32	1.03	1.21
D33	2108	2190	2184	2180	2649	1707	1957	2230	2095	1434	1710	1531	1546	2317	1088	1378	1288	1364	1517	1756	1560	1503	1425	1445	1812	1909	1804	1073	1267	1062	1192	937	1175	1093	1215	1164						D33	0.99	0.93	0.86	0.94	0.98	0.85
D34	2546	2208	2627	2720	2565	2546	2378	2359	2570	1535	1161	1202	1790	1699	1605	1408	1411	1280	2262	2301	2149	2051	1929	1801	2361	2228	2874	1177	1316	1308	1119	1063	944	1160	1219	1652						D34	0.67	0.78	0.73	0.73	0.63	0.72
D35	2245	2246	2080	2619	2178	2016	2203	1989	1796	1337	1258	1258	2080	1699	1306	1269	993	973	2012	1868	435	1515	1737	1322	1753	1789	1461	1041	1257	495	936	990	889	927	1085	872						D35	0.76	0.92	0.67	0.82	0.71	0.73
D37	1663	1748	1445	1999	2146	1990	2437	2305	2503	1128	1280	945	1524	1554	1483	1979	1854	1938	2000	2080	2020	2575	2111	2114	1814	2744	2560	1696	1308	1389	1555	1573	1283	1339	1674	1782						D37	0.91	0.9	1.14	0.98	0.85	0.95
D38	1975	2413	2443	2241	2186	2125	2492	2428	2519	1248	1718	1561	1841	1514	1672	1621	1973	1674	2238	2276	2365	2833	2037	1844	3023	2737	2785	1469	1362	1658	2347	1208	1286	1753	1791	1844						D38	0.89	0.95	0.99	0.88	0.98	0.89
D39	1857	2369	2384	1785	2538	2570	2280	2568	2421	1230	1727	1829	1283	1981	2180	1720	1485	1673	2494	2361	2575	1903	1928	2244	2309	2551	2556	1811	1957	1613	1518	1443	1585	1612	1871	1909						D39	0.99	0.99	0.92	1	1.02	1.05
D40	2512	2542	2056	1819	1693	1782	2282	2272	2398	1347	1876	1554	1189	1322	1003	1586	1780	1687	2119	2216	2228	2029	1787	1606	2030	2155	2204	1562	1401	1733	1470	1379	1002	1284	1590	1721						D40	0.91	0.75	1.01	0.98	0.93	1.03
D41	704	688	618	776	1296	655	844	847	796	634	613	604	660	889	599	836	830	760	528	526	533	668	637	665	575	550	528	616	666	624	714	709	723	648	637	609						D41	1.33	0.81	1.49	2.39	1.71	2.3
D43	1997	2038	2019	1921	2041	2668	2303	2329	2375	1202	1354	1178	1213	1469	2060	1708	1817	1742	2230	2336	2231	2410	2503	2569	2767	2662	2726	1467	1404	1244	1608	1596	2060	1721	1611	1484						D43	0.8	0.87	1.06	0.8	0.96	0.82
D44	1768	1939	1493	2218	2457	2150	1683	2124	1804	1437	2255	1167	1510	1856	1611	1301	1380	1210	2279	2353	2444	3810	2618	2733	2071	2401	1547	1843	1633	1919	3169	2305	2531	1545	1781	1121						D44	1.35	0.89	0.94	1.06	1.27	1.06
D45	2130	2141	2009	2007	1903	2005	2367	2348	2461	1358	1474	1058	1423	1177	1286	1936	1632	1866	2249	2163	2170	2579	2389	2153	2594	2428	2096	1242	1684	1784	2260	2021	1812	1513	1428	1245						D45	0.81	0.76	1.07	0.98	1.23	0.8
D46	2324	2530	2550	2242	2403	2454	2652	3873	3200	1321	1246	1339	1090	1050	1196	1138	1754	1719	2492	2482	2689	2265	2691	2384	3207	2914	2479	1075	1260	1365	1259	1658	1427	1368	1543	1215						D46	0.67	0.49	0.62	0.61	0.76	0.63
D47	1834	1937	1561	1541	1719	1533	1977	1861	2051	1806	1654	1313	1508	1390	1272	1872	1699	1537	1602	1733	1527	2006	1562	1692	1859	1826	1842	1258	1342	1182	2109	1554	1296	1361	1509	1475						D47	1.28	1.09	1.25	1.07	1.37	1.14
D48	1987	2031	1973	1642	1898	2186	1946	1896	1939	1711	1352	1694	1370	1746	2079	1407	1496	1377	1794	1974	1936	1755	1922	2315	1996	1870	1894	1147	1115	1358	1337	1500	2015	1505	1418	1433						D48	1.11	1.17	1.03	0.83	1.13	1.09
D49	2237	2202	2183	1708	1717	1654	2201	2163	1669	1485	2057	1881	1179	1502	1057	1366	1386	1415	1942	2039	1741	2104	1933	1757	2191	2188	1913	1307	1277	1270	1538	1489	1337	1365	1512	1366						D49	1.15	0.87	0.94	0.9	1.02	0.94
D50	1861	2012	2163	1702	2441	2417	1337	2219	2370	1556	1654	1559	1359	2068	1733	823	1498	1630	1783	2020	2032	2398	2215	2075	2042	2577	2528	1307	1418	1459	1469	1831	1360	1230	1440	1445						D50	1.1	0.98	0.9	0.98	0.94	0.78
D51	2231	2148	2016	1868	2046	2052	2465	2395	2273	1680	1569	1581	2026	1817	2183	2011	1721	1411	2413	2198	2250	1961	1997	2569	2481	2484	2586	2026	1649	1461	1367	1451	2145	2027	1889	1461						D51	1.04	1.34	1.01	1.04	1.05	1.02
D53	2201	2019	2268	1858	1844	2194	1957	2311	2097	1704	1548	1802	1438	1639	1888	1685	1644	1529	2034	2094	1990	1875	1778	1954	2402	2306	2415	1734	1809	1746	1437	1211	1488	2019	1944	2080						D53	1.08	1.06	1.07	1.23	0.99	1.26
D54	2324	2098	1981	1942	1579	1842	2129	2024	1808	1274	1233	1242	1360	1104	1256	1300	1302	1206	1667	1439	1404	1677	1364	1309	1799	1779	1424	1226	1176	1029	934	1132	1153	911	1028	1018						D54	0.76	0.8	0.85	1.04	0.95	0.76
D55	1869	2192	2038	1021	2525	1851	2068	1989	2230	1235	1473	1398	760	2190	1241	1554	1356	1584	1833	2019	1934	1924	1829	1807	2256	2291	2489	1138	1102	1334	965	1150	1118	1621	1207	1365						D55	0.9	0.94	0.99	0.8	0.7	0.81
D56	2014	2135	2091	1750	1887	1885	2060	2324	1955	1365	1212	1297	1650	1668	1183	1543	1389	1308	1226	1213	1278	841	638	439	1549	1498	1584	796	763	925	579	539	416	990	964	1046						D56	0.81	1.01	0.91	0.84	0.68	0.86
D57	2211	2344	2308	2098	2397	1693	2377	2356	2361	1487	2273	1805	1739	1988	1180	2071	1772	2005	2316	2455	2146	2157	2300	2609	2934	2827	3026	1491	1798	1632	1674	1583	1627	1618	1821	1845						D57	1.14	0.99	1.18	0.98	0.94	0.84
D58	2347	2198	2179	1896	2062	1869	2288	2438	2158	1552	1287	1666	1265	1756	1425	1755	1895	1886	2196	2294	2183	2390	2231	2481	2459	2804	2299	1569	1940	2263	1717	1404	1635	1632	1722	1369						D58	0.9	0.93	1.15	1.23	0.9	0.87
D59	2106	2031	2113	938	2077	2012	2511	2418	2303	1489	1296	1627	865	1599	1360	1706	1707	1621	2034	2069	2453	2606	2526	2752	2466	2524	2940	1357	1282	1662	1747	1807	2031	1840	1394	1953						D59	0.96	0.91	0.96	0.88	0.98	0.93
D60	2256	2181	2397	1760	2090	2049	2465	2378	2410	1463	1619	1930	1327	1599	1457	1982	2063	1839	2179	2159	1852	2337	2791	2735	2899	2897	2758	1480	1421	1288	1370	2149	2258	2258	1718	2037						D60	1.01	0.9	1.16	0.91	1.02	1.01
D61	2303	2130	2139	1878	1832	1774	2334	2407	2416	1660	1762	1556	1422	1363	1208	1799	2006	1860	2202	2289	2024	2244	2629	2746	2539	2851	2851	1642	1503	1501	1733	1769	1916	1631	1915	1742						D61	1.05	0.87	1.13	0.98	0.98	0.91
D62	2122	2034	1994	1826	1825	2646	2539	2209	2170	1241	1104	1305	1221	1260	2356	1699	1548	1499	1801	1993	1919	2331	1943	2430	2322	2258	2152	956	1118	1274	1375	1158	1732	1122	1326	1120						D62	0.77	0.95	0.94	0.75	0.83	0.69
D63	1922	1978	2109	637	2484	1809	2202	1989	1898	1677	1339	1549	627	1923	1182	1944	1498	1629	1756	1826	1910	1841	1267	1716	1939	2106	2031	1240	1368	1268	1381	1102	1513	1214	1268	1422						D63	1.05	0.9	1.19	0.95	1.14	0.88
D64	2360	2161	2529	827	1917	1718	2305	2240	2512	1950	1730	1809	673	1180	1236	1566	1564	1895	2308	2327	1014	1968	2044	1690	2859	2797	2809	1567	1510	900	1286	1717	1303	1655	1440	1555						D64	1.09	0.77	0.99	0.95	1.02	0.75
D66	1612	1600	1738	1436	1676	1463	1224	1626	1394	1231	1355	1226	1121	1139	860	1023	1026	1079	1163	1322	1375	1186	1139	961	1391	1437	1386	843	976	983	881	834	671	937	899	973						D66	1.06	0.76	0.99	0.95	0.84	0.88
D67	2552	2366	2032	1865	2495	1578	2388	2419	2237	1336	1555	1211	1490	2182	1264	1831	1623	1663	2474	2057	2153	1946	1913	2119	2272	2863	2381	1640	1576	1579	1337	1186	1425	1655	1878	1444						D67	0.77	1.05	1.01	0.99	0.86	0.94
D69	2009	2073	2184	799	2016	1919	2186	2274	2376	1485	1367	1648	645	1580	1319	1423	1948	1914	2063	2211	2377	2136	1921	2045	2325	2894	2749	1640	1576	1579	1552	1146	1257	1617	2097	1612						D69	0.98	0.88	1.09	0.97	0.84	0.95
D70	2198	2353	1963	1910	1868	1915	2459	2012	2356	1426	1911	1632	1287	1212	1170	1913	1413	1583	2303	2348	2202	1990	2020	1911	2921	2821	2619	1516	1617	1478	1258	1421	1354	2094	1683	1633						D70	1.06	0.73	1	0.91	0.89	0.92
D71	2227	2088	1888	1767	1925	1831	2209	2262	2317	1669	1332	1245	1489	1406	1291	1610	1603	1826	2024	1812	1986	1151	975	812	2854	2089	2472	1374	1406	1341	759	742	651	1921	1555	1673						D71	0.92	0.92	1.04	0.96	0.81	0.99
D72	2318	1850	1913	1643	1551	1660	2173	2372	2151	1342	1272	1246	1080	1125	839	1470	1434	1402	1323	1586	1278	438	1003	470	1572	1402	1491	832	920	863	507	606	420	851	828	867						D72	0.83	0.67	0.87	0.77	0.69	0.7
D73	2069	2095	2317	2425	2582	1972	2067	2305	2488	1360	1767	1740	2165	1882	1507	1451	1536	1870	2107	2225	2229	1717	1254	1501	2540	2686	2240	1531	1455	1511	1115	860	1031	1684	1973	1266						D73	1.04	1	0.98	0.93	0.82	0.93
D74	2358	2486	2369	2175	1712	2642	2526	2567	2290	1727	1741	1640	2179	1202	2889	1859	1662	1612	2186	2212	2410	2065	2113	2268	2659	2785	2545	1693	1736	2120	1488	1294	1477	1798	1855	1539						D74	0.97	1.26	0.96	1.15	0.87	0.92
D75	2322	2240	2206	2081	2517	2545	2152	2119	2276	1482	1419	1512	1552	1961	2516	1603	1462	1617	2253	2483	2274	2038	2330	2123	2508	2672	2454	1524	2064	1823	1370	1374	1733	1510	1716	1676						D75	0.87	1.08	0.99	1.08	0.92	0.9
D76	2231	2118	1856	2485	2232	1924	2464	2263	2390	1587	1310	1326	2209	1893	1297	1657	1893	1989	2256	2113	2211	1869	2039	1825	2541	2422	2121	1608	1830	1635	1090	1352	1356	1709	1510	1807						D76	0.91	1.02	1.1	1.07	0.85	1.01
D77	2051	2114	2203	1563	2713	1736	1984	1864	2309	1268	1614	1628	1237	2565	1367	1632	1473	1888	2018	2251	2279	1884	1869	2209	1798	2526	2165	1492	1545	1452	1439	1207	1941	1093	1479	1364						D77	0.96	1.09	1.15	0.93	1.06	0.82
D78	2183	2114	2187	1826	2342	2120	2205	2133	2011	2012	1569	1592	1462	2317	1940	1602	1758	1427	2264	2139	2164	2452	2141	2739	2471	2118	2124	1821	1395	1846	2165	1992	2001	1608	1559	1520						D78	1.12	1.18	1.06	1.07	1.2	0.99
D79	2009	2040	1947	2909	2669	2100	2005	2035	1783	1420	1529	1643	2323	2871	2063	1548	1676	1373	1768	1906	1871	1633	1558	1897	1457	2006	1737	1227	1403	1523	1269	1122	1374	1084	1518	1274						D79	1.06	1.24	1.11	1.03	0.98	1.06
D80	1855	1716	1735	1764	2109	1894	1808	1991	1877	1520	1291	1378	1264	1576	1282	1332	1433	1357	910	1198	848	873	1066	1006	1078	1006	701	844	961	697	794	819	1143	785	723	586						D80	1.09	0.85	1	1.17	1.3	0.98
D81	2285	2473	3055	1984	2204	2243	2102	2281	2158	1814	1611	1945	1345	1809	1511	1347	1537	1531	2174	2136	2523	1824	2347	4429	2482	2490	2430	1632	1517	1461	1784	1370	1781	1355	1456	1370						D81	0.94	0.88	0.92	0.91	0.75	0.76
D84	2211	2069	2019	2766	2174	1921	2347	2388	1908	2007	1536	1379	2949	1918	1569	1879	1721	1500	2081	2065	1875	2015	1688	865	2647	2430	1648	1478	1709	1384	1436	1449	745	1759	1394	1154						D84	1.09	1.23	1.08	1.05	1.07	0.89
D85	2048	2250	2299	2861	2414	2724	2376	2496	2165	2238	2051	1861	2402	1836	2691	1745	1826	1571	2123	2403	2384	2095	2081	2058	1990	1991	2591	1604	1596	1854	1415	1957	1613	1474	1379	1689						D85	1.34	1.12	1.02	1.01	1.12	0.98
D87	2185	2219	2413	2727	2810	2628	2494	2335	2665	1821	1776	1888	2454	1915	2510	1667	1444	2014	2107	2013	2129	2002	1976	1859	1559	1798	1664	1596	1416	1578	1558	1305	1445	1147	1322	1137						D87	1.13	1.08	0.95	1.01	1	1
D88	2245	2145	2307	2375	2993	2336	2345	3447	3150	1460	1499	1545	1474	2309	1592	1545	1929	2252	2098	2353	2309	1761	2391	1960	1311	2442	1898	1256	1458	1602	1032	1316	1185	838	1091	959						D88	0.91	0.85	0.88	0.85	0.71	0.63
D91	2261	2069	2077	2236	1974	2182	2488	2440	1953	1561	1624	1337	1922	1738	1648	1496	1846	1250	1930	2112	2133	2400	1858	1741	1771	912	1073	1457	1560	1477	1953	1595	1289	1093	998	1059						D91	0.96	1.05	0.91	1	1.13	1.22
D92	1403	1772	1501	1962	2028	2070	1658	1817	1622	949	1192	991	1300	1194	1394	1152	1126	1004	721	709	793	703	791	1018	767	774	720	815	570	557	541	474	654	656	687	536						D92	0.87	0.74	0.84	1.21	0.54	1.14
D93	2216	2444	2505	2702	2668	2635	2599	2254	2438	1505	1593	1590	1757	1822	1846	1856	1382	1944	2287	2119	2299	1681	2030	2491	2610	2451	2670	1554	1354	1479	1031	1354	1582	1619	1314	1387						D93	0.88	0.83	0.99	0.88	0.82	0.76
D94	2087	2259	2140	2671	2593	2842	2059	2069	2091	1103	1117	1287	1926	1930	2417	1158	1353	1100	1363	1441	1574	1531	1475	1585	1254	1502	1564	855	885	934	828	931	1085	893	967	838						D94	0.68	0.98	0.75	0.76	0.72	0.8
D95	1744	1440	1471	2264	1915	1737	1496	1441	1282	1165	979	1008	1783	1485	1345	838	880	823	545	564	510	576	502	688	529	484	448	477	480	509	437	460	597	512	539	468						D95	0.88	0.96	0.73	1.29	0.75	2.01
D96	1953	2289	2338	2515	2674	2463	2318	2572	2697	1448	1485	1190	1678	2187	1639	1387	1542	1538	1751	1893	2211	1744	1852	1979	2257	2356	2387	1122	1072	1086	1017	1025	1062	1313	1158	1299						D96	0.83	0.89	0.78	0.71	0.65	0.71
D97	2161	2148	2163	2183	2058	1951	2202	2135	2197	1301	1209	1195	1244	1421	1013	1252	1219	1159	1293	1311	1241	1124	1181	1142	1038	1365	1273	809	663	766	651	727	757	713	808	724						D97	0.73	0.66	0.71	0.68	0.62	0.74
D99	1305	1546	1562	1252	1462	1650	1430	1652	1523	860	951	1141	741	875	929	846	865	908	674	964	913	748	804	785	726	936	741	534	636	686	540	595	567	592	675	575						D99	0.86	0.57	0.68	0.88	0.66	0.98
D100	1659	1090	943	991	1037	860	1101	1029	933	1182	846	767	860	894	809	815	714	721	474	545	467	380	450	451	448	422	433	488	553	500	379	502	576	460	487	546						D100	1.01	1.05	0.94	1.84	2.52	3.07
D101	1999	2022	2325	3161	3217	2698	2375	2389	2579	1140	1218	1665	2347	3108	1984	1567	1625	1917	1963	1924	1958	2645	2693	3085	2565	2278	2481	1062	1089	1330	1971	1984	2714	1648	1580	1432						D101	0.84	1.05	0.96	0.77	1.13	0.89
D102	2078	2080	1950	2529	2848	2913	2265	2274	2346	1195	1188	1220	2347	3108	1984	1419	1463	1536	1376	1364	1359	1969	2213	2022	1131	1317	1654	810	901	650	1077	1131	924	686	782	928						D102	0.76	0.78	0.87	0.68	0.58	0.71
D104	2110	2184	2202	2897	2696	2678	2570	2201	2338	1321	1180	1432	2152	2350	1796	1380	1237	1245	1857	1806	1795	2347	2633	2421	1853	2153	2092	1046	1051	1012	1453	1384	1620	1135	1127	1225						D104	0.79	0.96	0.7	0.71	0.78	0.75
D105	2259	2348	2267	2743	2867	2822	2417	2180	2318	1762	1858	1720	2119	2416	2180	1506	1888	1593	2148	2266	2090	2666	2668	2448	2837	2596	2168	1500	1446	1729	1826	1891	1954	1948	1662	1430						D105	1.08	1.01	1	0.99	1.01	0.94
D107	1767	1939	1960	2170	2065	3495	2153	1947	2156	927	1150	1117	1270	1184	2344	1178	1091	1154	1259	1260	1295	1537	1946	1586	1085	1229	1463	872	813	834	1234	1257	1078	734	854	930						D107	0.7	0.73	0.69	0.83	0.91	0.86
D109	1458	1386	1341	2212	1148	1320	1211	1081	1136	835	1149	808	1327	745	1071	799	605	731	799	665	705	873	569	713	559	461	566	714	595	709	506	465	532	543	468	508						D109	0.85	0.74	0.72	1.36	0.48	1.55
D110	2269	2272	2365	2186	2287	2252	2366	2581	2478	1430	1436	2128	1511	1511	1725	1381	1862	1990	2124	2180	2056	2145	1967	1891	2655	2340	2554	1695	1354	1375	1521	1458	1399	1412	1358	1343						D110	0.99	0.85	0.98	0.95	0.98	0.73
D111	2356	2177	2208	2219	2235	2054	2327	2425	2251	1967	1593	2070	1438	1439	1646	1705	1704	1573	2085	2286	2085	1785	2197	2268	2249	2474	1994	1639	1483	1523	1284	1915	1579	1741	1431	1479						D111	1.18	0.83	0.99	0.99	1.05	0.98
D112	1944	2286	2297	2663	2717	2696	2363	2462	2364	1409	1981	1432	2027	2202	1673	1739	1547	1607	1979	2093	2016	2351	2063	2021	2193	2566	2469	1178	1454	1201	1615	1635	1316	1683	1525	1514						D112	1.02	0.91	0.94	0.83	0.96	0.92
D113	2108	2031	2081	2367	2196	2466	2444	2590	2410	1510	1700	1605	1797	1604	1861	2229	2222	1874	2071	1952	2124	1975	2019	1874	2298	2258	2331	1237	1862	1636	1505	1324	1610	1733	2008	1633						D113	1.07	0.93	1.23	1.07	1.03	1.14
D114	2082	2204	2175	2364	2626	2037	2536	2460	2379	1384	1639	1787	1557	1616	1523	2210	1561	1713	1981	2240	2057	2004	2229	2650	2285	2384	2344	1257	1560	1691	1516	1643	1878	1788	1921	1361						D114	1.03	0.8	1.05	0.98	1	1.04
D115	2481	2419	2084	2055	2404	2431	2684	2393	2421	1192	1369	1280	1353	1686	1304	1367	1648	1356	2345	2392	2264	2074	2621	2094	2306	2139	2128	1172	1273	1313	907	1245	1001	1149	1062	1065						D115	0.7	0.74	0.77	0.69	0.52	0.63
D116	1646	2110	2003	2261	2258	2448	2346	2230	2106	1355	1653	1627	2107	1513	2488	2283	2122	1744	1878	1817	1853	1787	1650	1558	1751	1826	1807	1598	1106	1521	1399	1263	1191	1377	1663	1275						D116	1.12	1.13	1.35	1.05	1.04	1.16
D117	2096	2022	1919	2592	2687	2649	2442	2409	2352	1507	1410	1572	2558	2065	2141	2021	1583	1874	2136	2020	2004	2234	1856	1713	2460	2392	2155	1854	1363	1292	1430	1376	1182	1492	1671	1415						D117	1.02	1.1	1.07	1.01	0.9	0.91
D118	2093	2330	2388	1548	1652	1801	1115	2046	2357	1277	1459	1453	1057	1221	1191	987	1450	1542	2490	2506	2491	1922	2210	2371	1725	2098	2280	1408	1323	1388	1127	1586	1477	1185	1285	1284						D118	0.81	0.79	0.99	0.71	0.84	0.83
D119	2213	2349	2200	1664	1836	1884	1951	2128	2297	1694	1934	1580	1408	1539	1292	1315	1562	1605	2382	2440	2437	1915	2684	1893	1806	1841	1767	1508	1946	1550	1323	2585	1192	1111	1016	1022						D119	1.07	0.96	0.97	0.94	1.1	0.76
D120	2366	2366	2517	1701	1710	1727	2096	2255	2058	1481	1479	1867	1776	1167	1727	1226	1340	1474	2448	2427	2486	2057	2154	1899	2464	2645	2753	1689	1609	2228	1476	1342	1493	2015	1754	1695						D120	0.9	1.16	0.84	1.05	0.94	1
D122	2382	2271	2519	1792	1758	1946	1802	2497	2325	1498	1600	1649	1211	1163	1298	1157	1492	1673	2322	2277	2229	2726	2517	2249	1464	2053	1931	1550	1888	1388	1895	2031	1639	1104	1579	1459						D122	0.89	0.76	0.88	0.97	1.03	1.09
D123	2342	2479	2620	1725	1918	1802	2324	2269	2373	1629	1979	1457	969	1018	1426	1125	1296	1410	2244	2317	2518	2392	2818	2823	1905	1713	1870	1356	1595	1494	1858	2122	2123	1042	910	1163						D123	0.93	0.69	0.71	0.84	1.07	0.73
D124	2120	1835	2641	1365	1537	1460	1552	1610	1302	1238	1112	2126	1034	1052	816	995	777	654	1037	1044	1058	1000	987	1034	711	998	596	690	719	637	772	685	761	591	695	477						D124	0.92	0.71	0.63	0.77	0.83	0.96
D125	2729	2601	2261	1833	1580	1724	2415	2036	1828	2213	1869	1541	1455	1336	1200	1542	1262	1104	2442	2418	2318	2441	2786	2581	2276	2191	2071	1629	1508	1534	2026	2481	2011	1284	1368	1266						D125	1.03	0.94	0.82	0.88	1.2	0.81
D126	2421	2452	2426	2424	1947	1779	1037	2626	2613	1553	1444	1647	2370	2089	1297	968	1561	1730	2148	2346	2632	1884	1740	2243	2395	2457	2500	1138	1139	1662	1093	1201	1410	1417	1361	1533						D126	0.85	1.22	0.92	0.71	0.8	0.8
D127	2253	2517	2588	2625	1738	1946	2240	2127	2452	1327	1473	1667	2588	1030	1266	1362	1272	1486	2040	1974	2227	1848	2273	1877	2190	2135	1999	1214	1248	1125	1267	1438	1412	1180	1308	1266						D127	0.8	0.96	0.8	0.74	0.9	0.8
D128	2538	2510	2449	2110	2404	2018	2511	2721	2835	1341	1448	1712	1200	1904	1467	1602	1374	1170	2473	2684	2629	2350	2274	2152	2729	2839	2663	1612	1244	1427	1238	1374	1190	1268	1256	1175						D128	0.79	0.84	0.66	0.72	0.7	0.57
D132	2188	2333	2554	1993	2037	1742	2441	1737	2287	1277	1573	1580	1566	1080	1292	1530	1073	1129	1826	2393	2353	2427	2481	2309	2635	2494	2155	1057	1492	1396	1235	1891	1552	1377	1446	1118						D132	0.83	0.8	0.75	0.79	0.86	0.72
D133	2553	2322	2628	2197	2135	2312	1359	2311	2613	1603	1550	1815	1858	1546	2106	1188	1653	2031	2254	2453	2365	2918	2959	2126	2414	2496	2604	1291	1676	1434	2380	2070	1675	1339	1669	1619						D133	0.9	1.05	1.09	0.83	1.08	0.85
D134	2372	2480	2533	2326	1922	1887	2382	2664	2745	1644	1928	1373	1908	1558	1285	1482	1756	1670	2491	2336	2336	2205	3016	2774	2539	2502	2519	1437	1635	1528	1390	2296	2044	1653	1384	1498						D134	0.91	0.96	0.86	0.86	0.99	0.83
PBS 1	317	320	323	400	380	417	361	360	382	290	289	296	393	378	411	329	327	361	317	320	323	400	380	417	361	360	382	290	289	296	393	378	411	329	327	361
PBS 2	310	322	311	358	386	382	337	349	342	280	300	292	355	446	409	317	323	312	310	322	311	358	386	382	337	349	342	280	300	292	355	446	409	317	323	312
PBS 3	334	346	334	348	360	368	360	369	363	294	321	301	350	361	396	315	328	336	334	346	334	348	360	368	360	369	363	294	321	301	350	361	396	315	328	336
PBS 4	324	331	326	390	391	343	333	337	332	297	298	293	467	419	365	309	323	299	324	331	326	390	391	343	333	337	332	297	298	293	467	419	365	309	323	299
PBS 5	326	318	321	395	367	384	345	336	349	284	296	307	424	389	402	320	305	312	326	318	321	395	367	384	345	336	349	284	296	307	424	389	402	320	305	312
PBS 6	315	316	315	346	341	347	338	332	341	284	297	293	376	365	351	325	317	317	315	316	315	346	341	347	338	332	341	284	297	293	376	365	351	325	317	317
PBS 7	338	341	341	335	359	352	336	333	339	305	303	311	346	377	368	317	291	308	338	341	341	335	359	352	336	333	339	305	303	311	346	377	368	317	291	308
YFP only 1	424	419	351	428	424	419	397	398	398	2273	2281	2142	1695	1536	1984	1418	1523	2314	363	371	351	428	424	419	397	398	398	2273	2281	2142	1695	1536	1984	1418	1523	2314
YFP only 2	384	388	369	383	354	366	381	392	383	1190	2273	2331	1901	1704	2136	1976	1782	1457	384	388	369	383	354	366	381	392	383	1190	2273	2331	1901	1704	2136	1976	1782	1457
CFP only 1	1865	1736	1949	1851	1879	1797	1653	1716	1532	502	493	527	521	557	519	510	523	515	1865	1736	1949	1851	1879	1797	1653	1716	1532	502	493	527	521	557	519	510	523	515
CFP only 2	1972	2103	1943	1576	1715	1749	1608	1473	1525	534	626	477	498	457	398	475	467	503	1972	2103	1943	1576	1715	1749	1608	1473	1525	534	626	477	498	457	398	475	467	503
NT 1	361	356	348	398	396	495	415	460	414	394	391	395	423	427	734	514	659	535	361	356	348	398	396	495	415	460	414	394	391	395	423	427	734	514	659	535
NT 2	392	385	371	379	406	426	384	434	410	531	501	405	488	605	633	477	681	599	392	385	371	379	406	426	384	434	410	531	501	405	488	605	633	477	681	599

## Sheet: Fig 2C-F, S3B+C
Sample Name	Cells	EYFP % pos rep 2	EYFP median rep 2	ECFP % pos rep 2	ECFP median rep 2	EYFP % pos rep 3	EYFP median rep 3	ECFP % pos rep 3	ECFP median rep 3	EYFP % pos rep 4	EYFP median rep 4	ECFP % pos rep 4	ECFP median rep 4		WM EYFP	rep 2	rep 3	rep 4			Nirm/DMSO	rep 2	rep 3	rep 4
DMSO 20µM	+3CLpro	31.8	45645	93.4	117761	27.96	52514.9	92.5	126163	27.25	56719	92.12	127199		% pos * median	1.45151e+06	1.46832e+06	1.54559e+06			Compound/DMSO	1	1	1
DMSO 35µM	+3CLpro	31.62	43941.2	93.29	116100	27.58	50049.4	92.62	126593	27.92	58268	92.1	133265			1.38942e+06	1.38036e+06	1.62684e+06				1	1	1
DMSO 50µM	+3CLpro	31.33	44338.6	93.23	114113	27.89	52116	92.61	124746	27.69	59669.2	91.8	129529			1.38913e+06	1.45352e+06	1.65224e+06				1	1	1
DMSO 100µM	+3CLpro	31.46	44242.9	93.03	112557	26.82	46653.7	92.47	124031	25.16	51834	91.38	123009			1.39188e+06	1.25125e+06	1.30414e+06				1	1	1
DMSO 20µM	NT	0.17	9235.12	0.17	15010	0.12	12136.5	0.12	18985.9	0.12	13159.9	0.19	21826.2			1569.97	1456.38	1579.18				0.00108161	0.000991873	0.00102173
DMSO 35µM	NT	0.16	9912.98	0.15	16003.4	0.1	11344.8	0.1	17588.5	0.17	13936.5	0.22	22092.8			1586.08	1134.48	2369.2				0.00114154	0.000821873	0.00145632
DMSO 50µM	NT	0.13	9080.68	0.14	15265.3	0.09	11344.8	0.09	17948	0.17	13721.9	0.18	22727.7			1180.49	1021.03	2332.73				0.000849805	0.000702459	0.00141186
DMSO 100µM	NT	0.1	8545.77	0.1	15162.6	0.08	12218.7	0.09	19960	0.14	14709.3	0.16	24069			854.577	977.495	2059.3				0.000613972	0.000781214	0.00157904
D41 20µM	+3CLpro	95.19	22918.5	99.92	187172	91.69	24687.3	99.88	202418	90.42	27022.2	99.86	205478			2.18161e+06	2.26358e+06	2.44335e+06				1.50299	1.54162	1.58085
D41 35µM	+3CLpro	99.55	44972.6	99.97	248046	99.35	49902.3	99.91	264870	98.53	43158	99.94	251656			4.47702e+06	4.9578e+06	4.25236e+06				3.22223	3.59166	2.61387
D41 50µM	+3CLpro	99.92	85104.7	99.95	321590	99.65	62562.3	99.85	293100	99.75	69416.5	99.95	305207			8.50366e+06	6.23434e+06	6.9243e+06				6.12158	4.28914	4.19085
D41 100µM	+3CLpro	99.93	186474	100	560500	99.72	186631	99.5	578333	99.66	172749	99.77	509497			1.86343e+07	1.86109e+07	1.72161e+07				13.3879	14.8738	13.2011
D41 20µM	NT	94.97	20641.8	99.17	54759	91.3	21779.9	98.69	57510.2	88.77	22518.2	97.38	53852.9			1.96035e+06	1.9885e+06	1.99894e+06				1.35056	1.35427	1.29332
D41 35µM	NT	99.51	43534.2	99.92	97868.7	98.53	37845.4	99.68	90493.4	98.07	40257.2	99.61	90751			4.33209e+06	3.72891e+06	3.94802e+06				3.11792	2.7014	2.4268
D41 50µM	NT	99.93	81593.4	99.94	163587	99.68	80084.9	99.56	163385	99.71	69291.4	99.78	140266			8.15363e+06	7.98286e+06	6.90905e+06				5.86961	5.49211	4.18162
D41 100µM	NT	100	243844	99.92	442923	99.8	224303	99.39	403708	99.77	191854	99.65	357375			24384397	2.23855e+07	1.91412e+07				17.519	17.8905	14.6773
D95 20µM	+3CLpro	44.45	19467.4	96.22	140142	34.84	31323.2	95.12	151494	34.09	31945.3	94.84	159524			865326	1.0913e+06	1.08902e+06				0.596156	0.743231	0.704595
D95 35µM	+3CLpro	50.47	16306.1	96.83	149389	38.89	27082.3	95.87	161153	36.91	27215	95.89	173808			822969	1.05323e+06	1.00451e+06				0.592311	0.763009	0.617457
D95 50µM	+3CLpro	53.68	15799	97.8	153197	42.38	25158.5	96.85	175269	39.25	24020.8	96.24	184918			848089	1.06622e+06	942817				0.610519	0.733543	0.570629
D95 100µM	+3CLpro	62.93	24852.7	99.26	214630	56.64	32223.1	96.32	200161	42.87	20625.9	97.97	188707			1.56398e+06	1.82512e+06	884233				1.12365	1.45863	0.678018
D95 20µM	NT	10.19	7815.88	18.57	14164.1	1.33	9872.94	4.23	16272	1.98	11746.3	3.88	20378.8			79643.8	13131	23257.7				0.0548696	0.0089429	0.0150478
D95 35µM	NT	16.44	7938	35.61	15003.3	2.41	9861.79	14.76	16831.3	3.6	11709.7	10.25	20740.3			130501	23766.9	42155.1				0.0939246	0.0172179	0.0259122
D95 50µM	NT	19.58	8004.97	50.78	15801.9	2.33	9864.3	26.49	17466	4.32	11731.2	14.96	21074.2			156737	22983.8	50679				0.112831	0.0158126	0.0306729
D95 100µM	NT	21.55	7968.33	89.63	21671.8	4.91	10070.2	82.8	24098.2	9.21	11822.8	69.56	26416			171718	49444.9	108888				0.123371	0.0395163	0.083494
D100 20µM	+3CLpro	46.35	21627.7	97.13	145591	39.7	29309.3	97.06	160927	38.91	24705.7	96.53	173132			1.00244e+06	1.16358e+06	961299				0.690621	0.792457	0.621962
D100 35µM	+3CLpro	44.79	22891.2	97.05	150999	37.89	33563.8	96.47	162173	34.61	30654	96.79	186927			1.0253e+06	1.27173e+06	1.06094e+06				0.737932	0.921304	0.652143
D100 50µM	+3CLpro	45.39	29188.3	97.98	147258	39.75	40470.8	97.18	166185	36.19	34047.3	97.1	188230			1.32486e+06	1.60871e+06	1.23217e+06				0.953733	1.10677	0.745758
D100 100µM	+3CLpro	47.3	42275.3	98.65	149931	35.25	50721.1	94.83	181510	39.31	34959.7	99.02	205735			1.99962e+06	1.78792e+06	1.37427e+06				1.43663	1.4289	1.05377
D100 20µM	NT	7.86	7885.53	37.72	15708.7	3.78	10389.4	28.84	18341.2	5.38	12486.5	25.43	22974			61980.3	39271.9	67177.5				0.0427005	0.0267462	0.0434639
D100 35µM	NT	7.53	7767.73	48.13	16289.3	1.02	9995.05	40.59	18509.4	2.44	11961.6	31.93	23012.1			58491	10195	29186.3				0.0420974	0.00738571	0.0179405
D100 50µM	NT	8.96	7726.24	74.48	19479.9	0.76	9774.14	45.27	18968.4	1.95	11618.7	44.76	23873			69227.1	7428.35	22656.4				0.0498349	0.00511061	0.0137125
D100 100µM	NT	6.98	7645.6	92.25	31101.9	0.78	10452.8	80.86	33048.6	1.45	11734	84.63	35522.3			53366.3	8153.16	17014.3				0.0383411	0.006516	0.0130464
Data on Graphs 2C-F
		DMSO			DMSO NT			D41			D41 NT			D95			D95 NT			D100			D100 NT
		Rep 2	Rep 3	Rep 4	Rep 2	Rep 3	Rep 4	Rep 2	Rep 3	Rep 4	Rep 2	Rep 3	Rep 4	Rep 2	Rep 3	Rep 4	Rep 2	Rep 3	Rep 4	Rep 2	Rep 3	Rep 4	Rep 2	Rep 3	Rep 4
20μM	20	1451510	1468317	1545592	1570	1456	1579	2181607	2263583	2443347	1960347	1988502	1998940	865326	1091299	1089016	79644	13131	23258	1002444	1163578	961299	61980	39272	67177	987924	1134873	1494396	212431	305508	487727
35μM	35	1389419	1380362	1626843	1586	1134	2369	4477023	4957795	4252361	4332093	3728909	3948024	822969	1053229	1004506	130501	23767	42155	1025297	1271733	1060935	58491	10195	29186	833189	908526	1073298	133128	104142	257631
50μM	50	1389128	1453515	1652240	1180	1021	2333	8503661	6234336	6924300	8153633	7982865	6909049	848089	1066216	942817	156737	22984	50679	1324857	1608714	1232171	69227	7428	22656	772306	880465	926383	88089	35723	106664
100μM	100	1391883	1251252	1304143	855	977	2059	18634349	18610876	17216134	24384397	22385470	19141249	1563983	1825116	884233	171718	49445	108888	1999624	1787919	1374265	53366	8153	17014	932096	1217686	1109920	14375	2526	5140
Data on Graphs S3B+C
	NT			Drug
	rep 1	rep 2	rep 3	rep 1	rep 2	rep 3
DMSO 20uM*	0	0	0	1	1	1
DMSO 35uM*	0	0	0	1	1	1
DMSO 50uM*	0	0	0	1	1	1
DMSO 100uM*	0	0	0	1	1	1
D41 20uM	1.35056	1.35427	1.29332	1.50299	1.54162	1.58085
D41 35uM	3.11792	2.7014	2.4268	3.22223	3.59166	2.61387
D41 50uM	5.86961	5.49211	4.18162	6.12158	4.28914	4.19085
D41 100uM	17.519	17.8905	14.6773	13.3879	14.8738	13.2011
D95 20uM	0.05487	0.008943	0.015048	0.596156	0.743231	0.704595
D95 35uM	0.093925	0.017218	0.025912	0.592311	0.763009	0.617457
D95 50uM	0.112831	0.015813	0.030673	0.610519	0.733543	0.570629
D95 100uM	0.123371	0.039516	0.083494	1.12365	1.45863	0.678018
D100 20uM	0.042701	0.026746	0.043464	0.690621	0.792457	0.621962
D100 35uM	0.042097	0.007386	0.01794	0.737932	0.921304	0.652143
D100 50uM	0.049835	0.005111	0.013713	0.953733	1.10678	0.745758
D100 100uM	0.038341	0.006516	0.013046	1.43663	1.4289	1.05377

## Sheet: Fig S1D-F
Sample Name	3CLpro	EYFP % pos rep 1	EYFP median rep 1	EYFP % pos rep 2	EYFP median rep 2	EYFP % pos rep 3	EYFP median rep 3			WM EYFP	rep 1	rep 2	rep 3			Nirm/DMSO	rep 1	rep 2	rep 3
4 days 0µM	X	70.5	168699	67.56	172840	67.49	161843			% pos * median	1.18933e+07	1.16771e+07	1.09228e+07			Nirm/DMSO
5 days 0µM	X	69.95	163106	70.34	150765	64.75	192663				1.14093e+07	1.06048e+07	1.24749e+07
6 days 0µM	X	68.38	210117	66.28	213294	70.58	169669				1.43678e+07	1.41372e+07	1.19752e+07
4 days DMSO	X	70.02	91706.6	68.23	93657.4	67.94	90635.9				6.42129e+06	6.39024e+06	6.1578e+06				No 3CLpro
5 days DMSO	X	69.31	77228.4	71.37	65142.7	65.29	100047				5.3527e+06	4.64924e+06	6.53206e+06			4 days	0.976108	0.998288	1.00654
6 days DMSO	X	68.2	84588.7	65.99	94380.6	71.95	66398.2				5.76895e+06	6.22817e+06	4.77735e+06			5 days	1.02923	1.03101	0.927253
4 days 50µM Nirm	X	69.89	89682	67.33	94746.8	69	89826.9				6.26787e+06	6.3793e+06	6.19805e+06			6 days	0.956282	0.927278	0.933419
5 days 50µM Nirm	X	68.57	80343.3	71.12	67399.1	64.64	93701.5				5.50914e+06	4.79342e+06	6.05687e+06
6 days 50µM Nirm	X	66.52	82933.6	64.85	89055.4	71.81	62098.2				5.51674e+06	5.77525e+06	4.45927e+06
4 days 0µM	V	35.64	46987.8	32.74	49872.9	34.77	56197.9				1.67465e+06	1.63284e+06	1.954e+06				+3CLpro
5 days 0µM	V	36.57	54232.6	39.4	48618.6	34.09	69965.1				1.98329e+06	1.91557e+06	2.38511e+06			4 days	1.64241	1.58854	1.59747
6 days 0µM	V	39.34	67237.9	35.78	79683.6	40.95	49644				2.64514e+06	2.85108e+06	2.03292e+06			5 days	1.82792	2.23578	1.77373
4 days DMSO	V	36.46	34496.7	32.06	37098.6	33.32	34165.9				1.25775e+06	1.18938e+06	1.13841e+06			6 days	1.69322	1.73307	1.19673
5 days DMSO	V	34.72	31299.7	34.21	24026.1	31.56	40971.2				1.08673e+06	821932	1.29305e+06
6 days DMSO	V	34.65	35945.5	33.18	40430.9	33.33	40598.4				1.24551e+06	1.3415e+06	1.35315e+06
4 days 50µM Nirm	V	52.77	39146.1	48.36	39069	48.45	37535.1				2.06574e+06	1.88938e+06	1.81858e+06
5 days 50µM Nirm	V	53.5	37129.8	54.41	33774.3	48.55	47240.5				1.98644e+06	1.83766e+06	2.29352e+06
6 days 50µM Nirm	V	53.29	39574.4	51.14	45461.7	57.59	28118.5				2.10892e+06	2.32491e+06	1.61935e+06
Data on Graphs S1D+E																						Data on Graphs S1F
	0μM No 3CLpro			DMSO No 3CLpro			50μM Nirm No 3CLpro			0μM +3CLpro			DMSO +3CLpro			50μM Nirm +3CLpro							No 3CLpro			+3CLpro
	rep 1	rep 2	rep 3	rep 1	rep 2	rep 3	rep 1	rep 2	rep 3	rep 1	rep 2	rep 3	rep 1	rep 2	rep 3	rep 1	rep 2	rep 3					rep 1	rep 2	rep 3	rep 1	rep 2	rep 3
4 Days Setup	11900000	11700000	10900000	6421293	6390243	6157800	6267875	6379302	6198053	1674646	1632838	1954000	1257751	1189381	1138407	2065739	1889377	1818576				4 Days Setup	0.98	1	1.01	1.64	1.59	1.6
5 Days Setup	11400000	10600000	12500000	5352702	4649237	6532056	5509142	4793423	6056866	1983285	1915572	2385111	1086725	821932	1293049	1986443	1837662	2293524				5 Days Setup	1.03	1.03	0.93	1.83	2.24	1.77
6 Days Setup	14400000	14100000	12000000	5768948	6228172	4777353	5516742	5775245	4459274	2645138	2851081	2032922	1245511	1341497	1353145	2108921	2324911	1619346				6 Days Setup	0.96	0.93	0.93	1.69	1.73	1.2

## Sheet: Fig S2E
Data on Graph S2E
DMSO	Cells/μL			ECFP
0	20400	20300	18500	5851	6070	5342
1	20000	16800	16000	5663	6653	5426
2.5	9250	14400	10600	3177	5004	3692
7.5	434	1500	1730	160	62	9
10	1230	1740	2250	49	77	32
25	1940	2160	1980	52	75	41

## Sheet: Table
Table: The table below lists the top candidates from docking the Enamine HTS dataset to 3CLpro. Columns marked with an asterisk (*) indicate whether the molecule meets the filtration criteria. The total score of these columns, along with the final selected candidates, is presented. The last column marks the candidates that have been purchased and tested with a value of 1.
Smiles	Title	MW	Docking Score (DS, Kcal/mol)	Buried Surface Area (BSA)	Number of Contacts	Rotatable Bonds (ROT)	Charge (CHG)	Hydrogn Acceptors (HACC)	Hydrogn Donors (HDON)	logP (o/w)	DS*	BSA*	Contacts*	ROT*	CHG*	HACC*	HDON*	logP*	Total Score (TS)	Final candidates	Tested (in vitro)
O=C(N1C[C@H]([N+H3])[C@H](c2ccccc2)C1)c1cc2c(cc1)CC[N+H2]CC2	Z2362402924	337	-6.8	814	235	2	2	4	5	1.8	1	1	0	1	1	1	0	1	6	X	1
O=C(N[C@@H]1C[C@@H]([N+@@H]2C[C@H]3N(C(=O)CC3)CC2)CC1)[C@H](C(C)(C)C)C	Z2379491607	337	-7.3	655	506	4	1	5	2	2	1	0	1	1	0	1	1	1	6	X	1
O=C(Nc1ccc(CC[N+H](C)C)cc1)[C@@]1(C)[N+@@H](C)C[C@H](O)C1	Z2690309604	307	-6.4	729	315	5	2	5	4	1.1	1	0	1	1	1	1	0	1	6	X	1
O=C(Nc1cc(C[N+H]2CCCCC2)ccc1)[C@@H]1N2CC[N+@H](C1)CCC2	Z1544701527	345	-5.1	819	303	4	2	5	3	1.7	0	1	1	1	1	1	0	1	6	X	1
OC(C)(C)c1ccc(C[N+H2][C@H]2[C@H](O)C[C@]3([C@@H](C(C)C)[N+@H](C)C3)C2)cc1	Z2761502642	349	-7.5	816	275	5	2	4	5	3.2	1	1	1	1	1	1	0	0	6	X	1
S(Cc1cc(C(=O)N[C@@H]2C[N+@H](C)CCC2)ccc1)c1n(C)cc[n+H]1	Z977826924	346	-6.2	825	269	5	2	5	3	3.2	1	1	1	1	1	1	0	0	6	X	1
O=C1N(CCN2CCOCC2)C[C@H]([N+H2][C@H]2C(C)(C)[C@@H]3[C@@H]2CCC3)C1	Z2591212195	337	-5.1	813	267	5	1	5	2	1	0	1	1	1	0	1	1	1	6	X	1
Fc1c(N2C(=O)[C@@H]([N+@H]3C[C@H]4[C@@H]5[N+@H](C[C@H]4C3)CCCC5)CC2)c(F)ccc1	Z1395332235	363	-5.9	817	178	2	2	4	2	2.5	0	1	0	1	1	1	1	0	5	X	1
Fc1c(N2CC[N+H](C)CC2)ccc(CN2C[C@@H]([N+H3])[C@H](c3ccc(F)cc3)C2)c1	Z1724004453	389	-6	827	287	4	2	4	4	2.3	0	1	1	1	1	1	0	0	5	X	1
[N+H2]([C@@H](C)c1ccc(N2CC[N+H](C)CC2)cc1)Cc1c(C)n[nH]c1	Z1123802575	315	-6.3	772	289	5	2	5	4	2.1	1	0	1	1	1	1	0	0	5	X	0
O=C(NCc1cc(NC(=O)[C@H]2OCC[N+@@H](C)C2)ncc1)[C@@H]1OCC[N+@@H](C)C1	Z1665535243	379	-4.9	849	357	5	2	9	4	-1.3	0	1	1	1	1	0	0	1	5	X	1
O=C(C[N+@H](CCCCCCCC[N+@H](CC(=O)N1CCOCC1)C)C)N1CCOCC1	Z1318178687	429	-5.3	903	345	13	2	8	2	0.5	0	1	1	0	1	0	1	1	5	X	1
O(CC[N+@@H]1[C@@H](C)CN(c2ncnc(N3C[C@@H](C)[N+@@H](CCOCC)CC3)c2)CC1)CC	Z1513513653	423	-3.7	938	325	10	2	8	2	0.7	0	1	1	0	1	0	1	1	5	X	1
Fc1c(N2CC[N+H](CC)CC2)ccc(C(=O)NCCn2c[n+H]cc2)c1	Z875397602	347	-6.3	807	320	6	2	6	3	1.5	1	1	1	0	1	0	0	1	5	X	1
O=C(NC[C@@H]1[N+@H](C2CC2)CC1)NC[C@H]1[N+@H](C2CCCCC2)CC1	Z2700094476	322	-6.3	767	316	7	2	5	4	2	1	0	1	0	1	1	0	1	5	X	1
Fc1c(N2CC[N+H](C)CC2)ccc([C@@H]([N+H2][C@@H](C(=O)N)CC)C)c1	Z1187999982	324	-6.6	772	309	6	2	5	5	1.6	1	0	1	0	1	1	0	1	5	X	1
O=C(N(C)C1CCCCC1)[C@@H](N[C@@H](CO)c1ccccc1)C	Z1640969930	304	-6.3	850	307	6	0	4	2	2.9	1	1	1	0	0	1	1	0	5	X	1
O=C(Nc1ccc(CC[N+H](C)C)cc1)[C@@H]1O[C@@H](C)C[N+@@H](C)C1	Z2690312219	307	-5.3	749	306	5	2	5	3	1.2	0	0	1	1	1	1	0	1	5	X	1
OCC1(Cn2c3ncnc(N4[C@@H](CC)C[N+@@H]5[C@H](C4)CCCC5)c3nc2)CCOCC1	Z2760952378	416	-5.7	844	304	5	1	8	2	1.8	0	1	1	1	0	0	1	1	5	X	1
O=C(C[N+@H](Cc1cc(OCC[N+H](C)C)ccc1)C)C1=C(N)N(CCOC)C(=O)NC1=O	Z1346455364	436	-6.3	1002	300	12	2	10	5	0.1	1	1	1	0	1	0	0	1	5	X	1
OC1CCN(c2ccc([C@H]([N+H2]C[C@H]3Oc4c(cccc4)C3)C)cc2)CC1	Z1437386673	353	-7.1	837	297	5	1	4	3	3.6	1	1	1	1	0	1	0	0	5	X	1
Clc1c(-c2c(/C=[N+H]/CCO)cn(-c3ccccc3)n2)ccc(Cl)c1	Z208192278	361	-7.5	767	294	5	1	4	2	4.4	1	0	1	1	0	1	1	0	5	X	1
S(Cc1cc(C(=O)N[C@@H]2C[N+@H](CC)CCC2)ccc1)c1n(C)cc[n+H]1	Z977827526	361	-6.4	846	292	6	2	5	3	3.5	1	1	1	0	1	1	0	0	5	X	1
O[C@H](C[N+@H]1[C@@H](CC)CN(c2c(C#N)ccc(N3C[C@@H](CC)[N+@H](C[C@H](O)C)CC3)n2)CC1)C	Z1823655466	447	-6.7	885	291	8	2	8	4	1.7	1	1	1	0	1	0	0	1	5	X	1
O=C(NCc1c[n+H]c(N2CCC(C)CC2)cc1)N1[C@@H](C)COCC1	Z507822618	333	-5.6	858	286	4	1	6	2	1.9	0	1	1	1	0	0	1	1	5	X	1
[N+H](C)(C)[C@@H]1CN(CC=CCN2C[C@@H]([N+H](C)C)CCC2)CCC1	Z1176554335	311	-5.1	749	279	6	2	4	2	1.7	0	0	1	0	1	1	1	1	5	X	0
O(C)[C@H]1C[N+@@H](C)[C@H](CN(C)c2ncnc3n(C[C@H](CO)[C@H]4COCC4)cnc23)C1	Z2760968953	406	-6.1	828	270	8	1	9	2	0.2	1	1	1	0	0	0	1	1	5	X	1
O=C(N[C@@H]1[C@H]2[C@H](C[N+@H](Cc3ccccc3)C2)CC1)C1CCC(O)CC1	Z1942590281	343	-6.3	832	270	4	1	4	3	2.7	1	1	1	1	0	1	0	0	5	X	1
Fc1c([C@H]([N+H2]Cc2c(C[N+@H]3C[C@H](O)CC3)cccc2)C)cccc1	Z1638634322	330	-7.3	817	267	6	2	3	4	3.7	1	1	1	0	1	1	0	0	5	X	1
Clc1c(N)c(Cl)cc([C@H]([N+H2]C[C@H]2[C@H]([N+@H](C)CCC2)c2sccc2)C)c1	Z1532507755	400	-6.4	824	253	5	2	3	5	4.9	1	1	0	1	1	1	0	0	5	X	1
C([N+@H]1[C@H](c2ccccc2)CCC1)c1cnc(N2CC[N+H](C)CC2)nc1	Z1562855355	339	-5.1	761	229	4	2	5	2	1.8	0	0	0	1	1	1	1	1	5	X	1
O=C(N1CCC(Oc2c(C)c[n+H]cc2)CC1)[C@H]1[C@H](c2n(C)cc[n+H]2)OCC1	Z2058691671	372	-5.6	838	219	4	2	7	2	2	0	1	0	1	1	0	1	1	5	X	1
O(Cc1n(C)cc[n+H]1)c1ccc(C[N+@H](CCCO)[C@@H]2c3c(cccc3)CC2)cc1	Z1203837797	394	-6.9	800	296	9	2	5	3	4.4	1	1	1	0	1	1	0	0	5	X	0
O=C(N1[C@H](C)C[N+@H](CC(O)(C)C)CC1)[C@H]1C[C@H](C)[N+@@H](C)CC1	Z2027692826	313	-5.5	791	247	3	2	5	3	0.6	0	0	0	1	1	1	0	1	4	X	1
O=C(N1C[C@H](N2C(=O)C[N+H2]CC2)CCC1)[C@@H]1C[C@@H]([N+H3])CCC1	Z2264638589	310	-6.2	689	208	2	2	6	5	-0.6	1	0	0	1	1	0	0	1	4	X	1
O=C(N[C@H]1[C@H](O)C[C@]2([C@@H](C(C)C)[N+@H](C)C2)C1)c1c(C)c[nH]c1	Z2766453790	306	-6.6	688	161	3	1	5	4	1.6	1	0	0	1	0	1	0	1	4	X	1
O(Cc1nc(C)cc(N2[C@@H]([C@H]3[C@@H](O)CCCC3)CCCC2)n1)C	Z2582964126	319	-5.9	754	319	4	0	5	1	2.5	0	0	1	1	0	1	1	0	4	X	1
O(CC[N+H]1CCCC1)c1ccc(C[N+@@H]2C[C@H](C[N+H3])CCC2)cc1	Z2893829161	321	-6.5	749	279	7	3	4	5	2.2	1	0	1	0	1	1	0	0	4	X	1
O=C(NCCc1cc(C)c(O)c(C)c1)N1[C@H]2[C@@H](CC[N+@@H](C)C2)CC1	Z1816257362	332	-7.1	757	271	4	1	5	3	2.1	1	0	1	1	0	1	0	0	4	X	1
Clc1c(F)cc([C@@H]2[N+@H](C)CC[C@@H]2CNC(=O)[C@@H]([N+@H](CC)C)c2ccccc2)cc1	Z1544077719	420	-6	835	271	7	2	4	3	4.5	0	1	1	0	1	1	0	0	4	X	1
O=C(NC[C@H]([N+H](C)C)c1ccccc1)C[N+@H](CC[C@H]1[N+@@H](C)CCCC1)C	Z1688137024	364	-5.7	845	270	9	3	5	4	2.5	0	1	1	0	1	1	0	0	4	X	1
O=C(NCC[C@H](O)C)N[C@@H]1[C@@H]2[C@H](C[N+@H](Cc3ccccc3)C2)CCC1	Z1658740702	346	-6.4	851	264	7	1	5	4	2.4	1	1	1	0	0	1	0	0	4	X	1
[C@H](CC[N+@H]1C[C@@H](c2nc(C)[nH]n2)OCC1)(C)c1ccccc1	Z1897140572	301	-5.4	806	249	5	1	5	2	2	0	1	0	1	0	1	1	0	4	X	1
Fc1cc(C[N+H]2CCN(c3nc(C)[n+H]c(C)c3)CC2)c(OC)cc1	Z318836166	332	-5.5	697	228	4	2	5	2	2.3	0	0	0	1	1	1	1	0	4	X	1
O[C@H]1[C@H]([N+H2]CC=2n3c(ncc3)C=CC=2)C[C@]2([C@H](C(C)C)[N+@@H](C)C2)C1	Z2761504115	330	-6	747	227	4	2	5	4	2.1	1	0	0	1	1	1	0	0	4	X	1
O=C(N[C@H]1[C@H]([N+@H](C)CC1)c1ccccc1)Nc1cc(C)[n+H]cc1	Z1823362028	312	-6.2	756	211	4	2	5	4	2.4	1	0	0	1	1	1	0	0	4	X	1
OC1CC[N+H](Cc2c(C[N+H2][C@H](CCn3ncnc3)c3ccc(C)cc3)cccc2)CC1	Z1682975805	422	-7.5	995	348	9	2	6	4	2.8	1	1	1	0	1	0	0	0	4	X	1
O=C(NC[C@@H]([N+H](C)C)c1ccccc1)NCCC[N+@H](C)C1CCCCC1	Z432676418	363	-5.8	838	337	10	2	5	4	3.3	0	1	1	0	1	1	0	0	4	X	1
[N+H2]([C@@H](C)c1n(C)ncc1)Cc1c(-c2ccc(C[N+H](C)C)cc2)cccc1	Z1895729207	351	-5.3	866	322	7	2	4	3	3.9	0	1	1	0	1	1	0	0	4	X	1
O(C)c1c(C[N+H]2CCCCC2)cc([C@@H]([N+H2]C2CCC(O)CC2)C)cc1	Z1589742080	349	-6.5	668	312	6	2	4	4	4.1	1	0	1	0	1	1	0	0	4	X	1
O(Cc1n(C)cc[n+H]1)c1ccc(CN[C@H](C[N+H]2CCCC2)c2ccccc2)cc1	Z635099610	393	-5.5	904	309	9	2	5	3	4.5	0	1	1	0	1	1	0	0	4	X	0
Fc1c([C@H]([N+H2]Cc2cc(N3C[C@@H](O)CCC3)ncc2)[C@H]2[C@H]3C[C@@H](C2)CC3)cccc1	Z2039966828	411	-6.9	929	303	6	1	4	3	4.8	1	1	1	0	0	1	0	0	4	X	1
N([C@H](C)c1cc(N2CCOCC2)ccc1)[C@H]1C(C)(C)SC1	Z2020860964	306	-5.1	773	302	4	0	3	1	3.2	0	0	1	1	0	1	1	0	4	X	1
OC(C)(C)c1ccc([C@@H]([N+H2]C[C@@H](CCO)c2ccccc2)C)cc1	Z2740576222	328	-6.7	829	302	8	1	3	4	4	1	1	1	0	0	1	0	0	4	X	1
O(C)c1c(C[N+H2][C@H]2[C@@H](O)C[C@]3([C@@H](C(C)C)[N+@@H](C)C3)C2)cc(C)cc1	Z2761506749	335	-5.8	715	297	5	2	4	4	3.2	0	0	1	1	1	1	0	0	4	X	1
O=[N+]([O-])c1cc(c(OCC(=O)N2c3c(NC(=O)C2)cccc3)cc1)-c1ccc(OC)cc1	Z88171840	433	-7.2	844	293	6	0	9	1	3.5	1	1	1	0	0	0	1	0	4	X	1
O=C(N[C@H](c1n(C)cc[n+H]1)C1CC1)NC[C@@H]1C[N+@H](C)CCCC1	Z2699320092	321	-6.2	692	290	6	2	6	4	1.6	1	0	1	0	1	0	0	1	4	X	1
O=C(N(CC[N+H](C)C)C[C@@H]1OCCC1)Nc1cc(C)c([N+H](C)C)cc1	Z1230297401	351	-5.1	849	288	8	2	6	3	1.7	0	1	1	0	1	0	0	1	4	X	0
N(Cc1cnccc1)c1n(CCCn2c[n+H]cc2)c2c([n+H]1)cccc2	Z1606803161	334	-6.5	802	284	7	2	6	3	3.5	1	1	1	0	1	0	0	0	4	X	1
O(CCO)c1c(OC)cc([C@H]([N+H2]Cc2oc3c(c2)cccc3)C)cc1	Z900486804	342	-6.3	804	284	8	1	5	3	3.1	1	1	1	0	0	1	0	0	4	X	1
O=C(Nc1ccc(C[N+H]2CCOCC2)cc1)C[N+H]1CCN(c2ccccc2)CC1	Z104578148	397	-5.2	878	283	6	2	6	3	1.7	0	1	1	0	1	0	0	1	4	X	0
O=C(Nc1scc(CN2[C@H]([C@@H]3[N+@@H](Cc4ccccc4)CCC3)CCC2)n1)C	Z1011149376	386	-5.9	866	282	6	1	5	2	3.2	0	1	1	0	0	1	1	0	4	X	0
S(=O)(=O)(Nc1ccc(C(=O)N2CCN(c3[n+H]cccc3)CC2)cc1)c1cc2OCCCOc2cc1	Z32748769	496	-5.4	883	278	5	1	9	2	2.9	0	1	1	1	0	0	1	0	4	X	1
O=C(N(CC[N+H](C)C)C[C@@H]1[N+@H](CC)CCC1)CCc1sc2c(n1)cccc2	Z993401782	391	-5.4	783	275	9	2	5	2	2.6	0	0	1	0	1	1	1	0	4	X	1
O=C(N[C@H]1c2c(OC3(C1)CC[N+H](C)CC3)cccc2)CC[C@H]1C(=O)Nc2c(cccc2)C1	Z238739522	435	-6.5	866	273	4	1	6	3	3.1	1	1	1	1	0	0	0	0	4	X	1
S(=O)(=O)(N)c1ccc(CCNC(=O)C[N+@@H](CC(=O)NCc2sccc2)CC)cc1	Z46325855	440	-6.1	950	271	11	1	8	5	0.4	1	1	1	0	0	0	0	1	4	X	1
O=C(NC[C@H]([N+H](C)C)c1ccccc1)CN1[C@H](C)C[N+@H]2[C@@H](C1)CCC2	Z1688135161	347	-5.6	733	271	6	2	5	3	1.7	0	0	1	0	1	1	0	1	4	X	1
Clc1n(C)nc(C)c1C[N+H2]Cc1cnc(N2CC[N+H](C)CC2)cc1	Z1169621025	351	-5.7	783	270	5	2	6	3	1.3	0	0	1	1	1	0	0	1	4	X	0
O=C(NC[C@H]([N+H]1CCCC1)c1occc1)N[C@H]1[C@H]2[N+@@H](CC1)CCCC2	Z447613966	348	-5.5	821	267	6	2	6	4	1.4	0	1	1	0	1	0	0	1	4	X	0
FC(F)(F)c1ncc(C(=O)NCc2c[n+H]c(N3CCCCCC3)cc2)cc1	Z437024982	379	-5.8	775	266	5	1	5	2	3.5	0	0	1	1	0	1	1	0	4	X	1
O=C(N(CC[N+H](C)C)C[C@H]1[N+@@H](CC)CCC1)Nc1cc(C)c(C(=O)N)cc1	Z1251149526	378	-5.2	893	266	9	2	7	5	1.1	0	1	1	0	1	0	0	1	4	X	0
O=C(N(CC[N+H](C)C)CC[N+H](C)C)Nc1c(OCC[N+H](C)C)cc(C)cc1	Z1736603913	383	-5.7	855	265	12	3	7	4	1	0	1	1	0	1	0	0	1	4	X	1
OC(C)(C)c1ccc([C@@H]([N+H2]CCC2CC[N+H](C)CC2)C)cc1	Z2740576223	306	-6.6	796	264	6	2	3	4	3.6	1	0	1	0	1	1	0	0	4	X	1
O=C([O-])[C@@H]1C[C@H](C(=O)NC[C@H]2[C@@H]([N+@H](C)CCC2)c2ccccc2)CCC1	Z2831553431	358	-5.8	732	264	5	0	5	2	3	0	0	1	1	0	1	1	0	4	X	1
O=C1Nc2c([C@H](C[N+H2][C@@H](CCc3ccc(O)cc3)C)C1)cccc2	Z1703261159	325	-6.9	812	264	6	1	4	4	3	1	1	1	0	0	1	0	0	4	X	1
O(C)c1c(C[N+H2]Cc2ccc(CN3CC[N+H](C)CC3)cc2)ccc(OC)c1	Z636088830	372	-5	801	264	8	2	5	3	3	0	1	1	0	1	1	0	0	4	X	1
O(C)c1c(/C=C/C[N+H2][C@H]2[C@H](O)C[C@@]3([C@@H](C(C)C)[N+@H](C)C3)C2)cccc1	Z2761505589	347	-6.4	709	263	6	2	4	4	3.5	1	0	1	0	1	1	0	0	4	X	1
S(=O)(=O)(C)N1c2c(cc(C(=O)NC[C@H]([N+H]3CCCC3)c3occc3)cc2)CCC1	Z101661292	419	-5.2	884	261	6	1	7	2	1.4	0	1	1	0	0	0	1	1	4	X	0
O=C(NC[C@@H](C(C)C)[N+H]1CCOCC1)NCc1c(N(C)C)[n+H]ccc1	Z435812952	351	-6.2	792	261	8	2	7	4	1.3	1	0	1	0	1	0	0	1	4	X	1
O[C@@H](c1onc(-c2cc(C[N+H]3CCCCC3)ccc2)n1)C1CCC1	Z2734746451	328	-5.6	783	260	5	1	5	2	3.2	0	0	1	1	0	1	1	0	4	X	1
[S@H0](=O)(C)c1ccc(NC2CC[N+H](Cc3cc(F)ccc3)CC2)cc1	Z1637696593	347	-5.8	777	260	5	1	3	2	2.7	0	0	1	1	0	1	1	0	4	X	1
S(Cc1cc(C(=O)NC[C@@H]2[N+@H](CC)CCC2)ccc1)c1n(C)cc[n+H]1	Z977724862	361	-5.6	854	260	7	2	5	3	3.4	0	1	1	0	1	1	0	0	4	X	1
O=C(Nc1c(Oc2cc(C(=O)NC)ncc2)cc(C)cc1)[C@@H]1O[C@H](C)C[N+@H](C)C1	Z2672457557	399	-6.3	876	258	5	1	8	3	1.1	1	1	0	1	0	0	0	1	4	X	0
O=C(N(C)[C@H]1[C@H]([N+@@H]2C[C@H](OC)CC2)CCC1)Nc1cc2C(=O)NCCc2cc1	Z2709355156	388	-6.5	872	257	5	1	7	3	1.5	1	1	0	1	0	0	0	1	4	X	1
Clc1c(C[N+H2]Cc2cc(NC(=O)C[N+H](C)C)ccc2)ccc(F)c1	Z1447441058	352	-6.4	833	257	7	2	4	4	3.3	1	1	0	0	1	1	0	0	4	X	1
OC1CC[N+H](Cc2ccc(C[N+H2][C@@H](C)c3cc(C#N)ccc3)cc2)CC1	Z1597833238	351	-6.1	816	256	6	2	4	4	3.6	1	1	0	0	1	1	0	0	4	X	1
[S@H0](=O)(C)c1ccc([C@@H]([N+H2]Cc2cc(OCC(C)C)ccc2)C)cc1	Z1438543103	347	-6	830	250	8	1	3	2	3.8	1	1	0	0	0	1	1	0	4	X	1
O=C1Oc2c(C(CN3CC[N+H](Cc4occc4)CC3)=C1)cc(CC)c(O)c2	Z195913386	369	-6.1	822	249	5	1	6	2	2.5	1	1	0	1	0	0	1	0	4	X	1
O(CC[N+H]1CCCC1)C1CCN(c2nc(C)[n+H]c3c2CCCC3)CC1	Z1642114709	347	-5.6	736	245	5	2	5	2	2.7	0	0	0	1	1	1	1	0	4	X	0
O=C(NC[C@H]([N+H](C)C)c1sccc1)[C@@H]1c2c(NC(=O)C1)cccc2	Z247217120	344	-6.5	733	244	5	1	5	3	1.4	1	0	0	1	0	1	0	1	4	X	1
O=C1N(CN2CCN(c3nc(C(C)C)[n+H]c(C)c3)CC2)C(=O)NC21CCCCC2	Z133248706	402	-5.7	812	236	4	1	8	2	1.9	0	1	0	1	0	0	1	1	4	X	1
O[C@H]1C[N+@@H](C[C@@H]2C[N+@H]([C@H](C)c3cc(C)ccc3)CCC2)CC1	Z2734712442	304	-6.1	782	234	4	2	3	3	3	1	0	0	1	1	1	0	0	4	X	1
S(=O)(=O)(C(F)F)c1ccc(NCc2[n+H]c3n(c2)C=C(C)C=C3)cc1	Z734235932	352	-6.3	766	232	5	1	5	2	2.6	1	0	0	1	0	1	1	0	4	X	1
Fc1cc2c(oc(C[N+@H]3C[C@H]([C@@H](O)c4n(C)ccn4)CCC3)c2)cc1	Z1572466110	344	-6.5	684	231	4	1	5	2	2.5	1	0	0	1	0	1	1	0	4	X	1
F[C@@H]1C[N+@@H](Cc2cn(C)nc2)[C@@H](CNC(=O)c2sc3c(c2)C[N+H2]CC3)C1	Z2606097246	380	-5.1	856	231	5	2	6	4	0.4	0	1	0	1	1	0	0	1	4	X	1
O=C(N1C[C@H]([N+@@H](Cc2ncccn2)C)CC1)c1sc2c(c1)C[N+H2]CC2	Z2606109052	359	-5.7	821	230	4	2	6	3	0.1	0	1	0	1	1	0	0	1	4	X	1
Fc1ccc(C[N+H2]Cc2cc(OCCn3c[n+H]cc3)ccc2)cc1	Z1203896364	327	-6.1	806	227	8	2	4	3	3.9	1	1	0	0	1	1	0	0	4	X	0
Fc1ccc(C[N+@H](CCN2C[C@@H]3N(C(=O)C(=O)NC3)CC2)C)cc1	Z1731684610	335	-6.2	719	226	5	1	6	2	-0.1	1	0	0	1	0	0	1	1	4	X	1
O[C@H]1[C@H]([N+H2]Cc2oc3c(c2)cncc3)C[C@]2([C@H](C(C)C)[N+@H](C)C2)C1	Z2761501603	331	-5	712	217	4	2	5	4	1.9	0	0	0	1	1	1	0	1	4	X	1
O=C(N(C)[C@@H]1C[C@H](C)[N+@H](Cc2ccccc2)CC1)Nc1cc[n+H]cc1	Z1241722947	340	-4.2	801	213	5	2	5	3	2.9	0	1	0	1	1	1	0	0	4	X	0
S(=O)(=O)(Nc1ccc(C(=O)N2[C@H](c3n(C)cc[n+H]3)CCC2)cc1)c1cc(C)c(C)cc1	Z1574776365	440	-6	844	210	5	1	7	2	3.9	1	1	0	1	0	0	1	0	4	X	1
O=C(N1[C@H](C)C[N+H2]CC1)c1ccc(C[N+H]2CCN(C)CC2)cc1	Z2465268599	318	-3	735	204	3	2	5	3	0.7	0	0	0	1	1	1	0	1	4	X	1
O=C(N[C@@H](c1n(C)cc[n+H]1)c1ccccc1)C[N+@@H]1C[C@H](C(=O)N)CC1	Z649153126	343	-6.1	806	193	6	2	7	5	0.3	1	1	0	0	1	0	0	1	4	X	1
Clc1sc(CN(C(=O)C[N+H]2CCC(C(=O)NC)CC2)C)cc1	Z216238790	345	-5.8	694	189	5	1	5	2	1.2	0	0	0	1	0	1	1	1	4	X	0
C([N+@H]1C[C@@H](Cc2n(C)cc[n+H]2)CCC1)c1c2c([nH]cc2)ccc1	Z1681933155	310	-6.2	699	184	4	2	4	3	3.7	1	0	0	1	1	1	0	0	4	X	1
O=C(Nc1ccc(CC(=O)N(C)C2CCC([N+H3])CC2)cc1)C=C(C)C	Z1457834906	344	-6.4	765	245	5	1	5	4	2.2	1	0	0	1	0	1	0	0	3	X	1
Fc1ccc([C@@H]2[N+@@H](C)CC[C@@H]2NC(=O)c2cc(O)ccc2)cc1	Z1633604757	315	-6.2	721	158	3	1	4	3	3.1	1	0	0	1	0	1	0	0	3	X	1
S(C)[C@H]1[C@@H]([N+H]2CCCC2)CN(C(=O)c2ccc(NC(=O)[C@@H]3[C@H](C)C3)cc2)C1	Z1675097879	389	-6	799	255	5	1	5	2	2.3	0	0	0	1	0	1	1	0	3	X	1
O=C(NC[C@H]([N+H]1CCCC1)c1ccc(C)cc1)N1C[C@@H](CO)[C@H](C)C1	Z1838367096	346	-5.9	839	307	6	1	5	3	2	0	1	1	0	0	1	0	0	3	X	1
S(CC(=O)Nc1ccc(C(=O)NC[C@H]([N+H](CC)CC)c2ccccc2)cc1)c1n(C)nnn1	Z28602125	469	-6.8	932	299	11	1	9	3	2.2	1	1	1	0	0	0	0	0	3	X	1
O(C)c1ccc([C@@H]([N+@@H](Cc2c(C)nc3SC(C)=Cn23)C)CO)cc1	Z1569032362	346	-5.9	734	285	6	1	5	2	2.3	0	0	1	0	0	1	1	0	3	X	1
FC(F)(F)c1c(NC[C@H](C)[N+H]2CCN(C)CC2)ccc([N+](=O)[O-])c1	Z1182677022	347	-5.2	805	282	6	1	6	2	2.3	0	1	1	0	0	0	1	0	3	X	0
S(=O)(=O)(NC)CCC[N+@@H]1[C@H]([C@H](C)SCC1)c1ccccc1	Z1228502764	330	-5.1	740	280	6	1	4	2	2.4	0	0	1	0	0	1	1	0	3	X	0
FC(F)(F)c1c(N2C[C@H](C(=O)NC[C@@H]3[N+@H](CC)CCC3)CCC2)nccc1	Z422360310	385	-5.6	790	275	6	1	5	2	2.4	0	0	1	0	0	1	1	0	3	X	0
O=C(NC[C@H]([N+H](C)C)c1ccccc1)c1sc(NC(=O)C2CC2)cc1	Z220926742	358	-7	785	273	7	1	5	3	2.4	1	0	1	0	0	1	0	0	3	X	1
O=C(NCc1ccc(C(=O)N[C@H]2c3c(OC4(C2)CC[N+H](C)CC4)cccc3)cc1)C=C	Z816381152	421	-6	893	265	5	1	6	3	3.7	0	1	1	1	0	0	0	0	3	X	0
O=C(NC[C@@H]([N+H](C)C)c1cscc1)Cc1ccc(NC(=O)C)cc1	Z343569260	346	-6.2	762	265	7	1	5	3	2	1	0	1	0	0	1	0	0	3	X	1
O=C(N1Cc2[n+H]cn(CCc3ccccc3)c2CC1)c1cnc(C[N+H](C)C)cc1	Z2027678255	392	-5.4	671	260	6	2	6	2	2.2	0	0	1	0	1	0	1	0	3	X	1
Fc1c(N2CCC(O)CC2)ccc(C[N+H2]Cc2oc(C)cc2)c1	Z1154665877	319	-6.8	728	253	5	1	4	3	2.4	1	0	0	1	0	1	0	0	3	X	0
O[C@@H](C[C@](O)(C)C1CC1)C[N+@@H]1Cc2c(N(C)CC1)cccc2	Z2737468456	305	-6.4	786	250	5	1	4	3	2	1	0	0	1	0	1	0	0	3	X	1
Clc1ccc(C[N+H]=Cc2cc([N+](=O)[O-])c(NCc3ccc(Cl)cc3)cc2)cc1	Z85918332	415	-6	809	244	7	1	5	2	6.7	0	1	0	0	0	1	1	0	3	X	1
O=C(Nc1cc2NC(=O)Nc2cc1)[C@H](C)[N+@H]1[C@@H](c2cc3OCCOc3cc2)CCC1	Z125149608	409	-6	861	234	4	1	8	4	2.1	1	1	0	1	0	0	0	0	3	X	1
O=C(Nc1cc(C[N+@@H](Cc2ncsc2)C)ccc1)c1c(C)[nH]cc1	Z1348194010	341	-6.2	811	224	6	1	5	3	2.3	1	1	0	0	0	1	0	0	3	X	1
S(=O)(=O)(N1C[C@@H](C)C[C@H](C)C1)c1cc(C(=O)O[C@@H]2C[N+@H](C)CCC2)ccc1	Z27060073	396	-5.2	725	351	5	1	6	1	2.8	0	0	1	1	0	0	1	0	3	X	1
O(C)c1cc(C[N+H2][C@@H](C)c2ccc(N3CC[N+H](C)CC3)cc2)ccc1	Z823552508	342	-5	786	351	6	2	4	3	3.4	0	0	1	0	1	1	0	0	3	X	1
O(C[C@@H](O)C[N+H]1[C@@H](C)CCC[C@@H]1C)c1ccc(OC[C@@H](O)C[N+H]2[C@H](C)CCC[C@H]2C)cc1	Z56783765	451	-5.5	957	321	10	2	6	4	4.2	0	1	1	0	1	0	0	0	3	X	1
O=C(NC[C@@H]([N+H]1CCCC1)c1ccc(OC)cc1)c1cc2c(C)c(C)[nH]c2cc1	Z31656182	393	-5.4	876	311	6	1	5	3	4.4	0	1	1	0	0	1	0	0	3	X	0
O=C(Nc1ccccc1)N1C[C@@H](C(=O)NC[C@H]([N+H]2CCCC2)c2ccc(OC)cc2)CCC1	Z109345438	452	-6	920	307	8	1	7	3	2.9	1	1	1	0	0	0	0	0	3	X	0
O=C(NC[C@H]([N+H](C)C)c1ccc(OC)cc1)c1c(OCc2[n+H]c3n(c2)C=CC=C3)cccc1	Z140033838	447	-5.7	1002	307	9	2	7	3	4	0	1	1	0	1	0	0	0	3	X	1
Clc1sc([C@H](NC(=O)N[C@@H]2[C@H]3[N+@@H](CC2)CCCC3)C)cc1	Z511845394	329	-5.4	687	264	3	1	4	3	3	0	0	1	1	0	1	0	0	3	X	1
O=[N+]([O-])c1c(N)c(C)cc(C2=CC[N+@H]([C@@H](C(=O)N3CCN(C(=O)C)CC3)C)CC2)c1	Z1318039369	417	-5.3	851	234	4	1	9	3	0.8	0	1	0	1	0	0	0	1	3	X	1
O=C(/N=C/1\Nc2c(N\1)cccc2)c1cc(OCc2[n+H]c3n(c2)C=CC=C3)ccc1	Z185315332	384	-6.1	828	210	4	1	7	3	4.4	1	1	0	1	0	0	0	0	3	X	1
Brc1c(NC(=O)C[N+@H]2[C@@H](c3sc4c(n3)cccc4)CCC2)cc2NC(=O)Nc2c1	Z89082056	473	-6.2	853	195	4	1	7	4	3.2	1	1	0	1	0	0	0	0	3	X	1
O=C(N1CCN(c2nc(C(C)C)[n+H]c(C)c2)CC1)[C@H]1CNC(=O)CC1	Z434427756	346	-4.2	737	182	3	1	7	2	-0.1	0	0	0	1	0	0	1	1	3	X	1
O=C(/N=C/1\NC=C2NC=CC2=C\1)[C@@H]1[C@@H](c2n(C)cc[n+H]2)OCCC1	Z2642339806	326	-6.1	713	157	2	1	7	3	1.1	1	0	0	1	0	0	0	1	3	X	1
Clc1c(O)c(O)cc(/C=N/n2c(C)[n+H]c3c2cccc3)c1	Z131050182	303	-5.6	656	190	2	1	5	3	4.1	0	0	0	1	0	1	0	0	2	X	1
FC(F)(F)c1[nH]nc(-c2ccc([C@H]3[C@H](C)[N+H2]CCO3)cc2)c1	Z2723018677	312	-5.4	673	172	3	1	4	3	3.1	0	0	0	1	0	1	0	0	2	X	1
Clc1c2[n+H]ccc(N3C[C@H](OC)[C@@H](c4n[nH]nc4)C3)c2ccc1	Z2383437265	331	-5.4	634	157	3	1	6	2	2.2	0	0	0	1	0	0	1	0	2	X	1
O=C([C@@H]([N+H2]C1C[C@@H](C)O[C@H](C)C1)CC(C)C)N1CCC(CO)CC1	Z1598156472	342	-5.5	636	310	6	1	5	3	2.7	0	0	1	0	0	1	0	0	2	X	1
O=C(Nc1scc(C[N+H]2CCC(C)CC2)n1)c1c(C)c2C(=O)CC(C)(C)Cc2[nH]1	Z51905873	416	-5.3	838	248	4	1	6	3	3.3	0	1	0	1	0	0	0	0	2	X	1
O=C(Cc1c(C)[nH]nc1C)N1CCN(c2[n+H]c3c([nH]2)cccc3)CC1	Z1816934508	339	-5.2	755	233	3	1	7	3	1.6	0	0	0	1	0	0	0	1	2	X	1
O=C(N1C[C@@H](N2C(=O)CNCC2)CCC1)[C@@H]1[C@H]([N+H3])[C@@H]2C[C@H]1CC2	Z2264638596	321	-4.5	715	156	2	1	6	4	-0.8	0	0	0	1	0	0	0	1	2	X	1
Clc1cc([C@@H]2[N+H2]CCN(C(=O)c3cc(-c4n[nH]cn4)ccc3)C2)ccc1	Z2014723346	369	-5.8	773	189	3	1	6	3	2.5	0	0	0	1	0	0	0	0	1	X	1
O=C(N1[C@H]2CC(O)C[C@@H]1CC2)c1ccc(Nn2c[n+H]cc2)cc1	Z2732692742	313	-6	657	166	3	1	6	3	3.4	0	0	0	1	0	0	0	0	1	X	1
Clc1c2c([C@@H](N(C(=O)Nc3cc(-c4n(C)cc[n+H]4)ccc3)C)[C@H](O)C2)cc(Cl)c1	Z1833751690	432	-5.8	756	212	3	1	6	3	4.2	0	0	0	1	0	0	0	0	1	X	1
O=C(Nc1noc(C)c1)[C@@H](Nc1ccc(N2CCCCCC2)cc1)C	Z199268656	342	-5.8	783	305	5	0	6	2	3.1	0	0	1	1	0	0	1	0	3	-	0
O=C(OC(C)(C)C)Nc1ccc(CC(=O)NC[C@H]([N+H](C)C)Cc2ccccc2)cc1	Z300272928	413	-6.3	867	304	10	1	6	3	4	1	1	1	0	0	0	0	0	3	-	0
Fc1ccc(C(=O)N2C[C@H](C(=O)NCc3c[n+H]c(N4CCCCCC4)cc3)CCC2)cc1	Z437015966	440	-5.7	766	297	5	1	6	2	3.8	0	0	1	1	0	0	1	0	3	-	0
FC(F)(F)c1cc([C@H]([N+@H](Cc2cc(OCC(=O)N)ccc2)C)COC)ccc1	Z1225625508	397	-5	884	294	10	1	5	3	3.5	0	1	1	0	0	1	0	0	3	-	0
O=C(NC[C@@H]([N+H](C)C)c1ccc(OC)cc1)COCC1=Nc2c(C(=O)N1)cccc2	Z284037072	411	-5.5	835	291	9	1	8	3	1.6	0	1	1	0	0	0	0	1	3	-	0
O=C(NC[C@H]([N+H](CC)CC)c1cc(OC)ccc1)C[C@@H]1C(=O)Nc2c(S1)cccc2	Z257128158	429	-6.5	892	290	9	1	6	3	3.1	1	1	1	0	0	0	0	0	3	-	0
O=C(NC[C@H]([N+H](CC)CC)c1cc(OC)ccc1)CCC1=C(C)N=C(N2CCOCC2)NC1=O	Z245439880	473	-5.4	958	290	11	1	9	3	1.5	0	1	1	0	0	0	0	1	3	-	0
O=C(NC[C@@H]1OCC[N+@@H](CC(C)C)C1)CN1[C@H]2[C@H](S(=O)(=O)CC1)CCCC2	Z1376576302	403	-5.2	790	289	6	1	7	2	0.6	0	0	1	0	0	0	1	1	3	-	0
OCCn1c(C)c(CNC[C@@H]([N+H](C)C)c2ccc(C)cc2)c(C)n1	Z900681192	331	-5.2	792	289	8	1	5	3	1.6	0	0	1	0	0	1	0	1	3	-	0
O=C(Nc1ccc(-c2[nH]cnc2)cc1)[C@H]([N+H2][C@@H]1[C@H](C)CCCC1)C	Z1912674141	327	-5.6	733	288	5	1	5	4	3.1	0	0	1	1	0	1	0	0	3	-	0
Clc1ccc(N2C(C)=CC(=O)C(C(=O)NC[C@@H]([N+H](C)C)c3cscc3)=N2)cc1	Z343569688	418	-6.6	731	287	6	1	6	2	3.7	1	0	1	0	0	0	1	0	3	-	0
[N+H2](CCC[N+@@H](C)C1CCCCC1)Cc1c(-c2cnccc2)[nH]nc1	Z751908528	329	-5.1	713	285	8	2	5	4	3.3	0	0	1	0	1	1	0	0	3	-	0
O=C1[C@@H](CC)Oc2c(N1)ccc([C@H](NCc1nn(C(C)C)cc1)C)c2	Z1590535451	342	-5.3	841	283	6	0	6	2	2.6	0	1	1	0	0	0	1	0	3	-	0
O(C)c1c(C[C@H]([N+H2][C@H]2[C@H](O)C[C@]3([C@@H](C(C)C)[N+@H](C)C3)C2)C)cccc1	Z2761573714	349	-5.3	727	283	6	2	4	4	3.4	0	0	1	0	1	1	0	0	3	-	0
S(Cc1ccccc1)c1n(CC(=O)Nc2cc(C(=O)NC3CC3)ccc2)c2c([n+H]1)cccc2	Z216582182	458	-6.6	933	282	8	1	6	3	5.6	1	1	1	0	0	0	0	0	3	-	0
S(Cc1cc(C(=O)NC[C@@H]2[N+@H](C)CCC2)ccc1)c1n(C)cc[n+H]1	Z977841476	346	-5.7	668	277	6	2	5	3	3	0	0	1	0	1	1	0	0	3	-	0
O=[N+]([O-])c1c(N[C@@H]2C=C[C@@H](CO)C2)nc(N[C@H]2C=C[C@@H](CO)C2)nc1	Z2582965375	347	-7.8	772	277	7	0	9	4	-0.3	1	0	1	0	0	0	0	1	3	-	0
S(=O)(=O)(Nc1c(C)cc(C)cc1)c1cc([N+](=O)[O-])c(NCCc2[n+H]c3n(c2)C=CC=C3)cc1	Z234870626	467	-6	935	277	8	1	9	3	4.1	1	1	1	0	0	0	0	0	3	-	0
Fc1ccc([C@H]([N+H](C)C)CNCc2c(C)n(CCO)nc2C)cc1	Z823408482	335	-5.3	785	274	8	1	5	3	1.4	0	0	1	0	0	1	0	1	3	-	0
O=C(NC[C@H]([N+H]1CCCC1)c1cc(OC)ccc1)c1ccc(NC(=O)C2CC2)cc1	Z29132897	409	-6.4	909	273	8	1	6	3	3.2	1	1	1	0	0	0	0	0	3	-	0
O=C(OC(C)(C)C)NCCCC(=O)OC[C@@H]1[C@H]([N+@H](C)CCC1)c1ccc(OC)cc1	Z1230653860	422	-5	952	273	11	1	7	2	3.9	0	1	1	0	0	0	1	0	3	-	0
O=C(C[C@H]1C(=O)NC(=O)N1)N1CC[N+H](CC2CCCCC2)CC1	Z902251462	323	-5.8	754	272	4	1	7	3	-0.1	0	0	1	1	0	0	0	1	3	-	0
S(=O)(=O)(N1C[C@H](C)O[C@@H](C)C1)c1ccc(C(=O)N[C@H](c2n(C)cc[n+H]2)c2c(F)cccc2)cc1	Z167573766	488	-5.5	946	270	6	1	8	2	3	0	1	1	0	0	0	1	0	3	-	0
O=C(Nc1cc(C[N+H]2CCC(C(=O)N)CC2)ccc1)Cc1[nH]ccc1	Z1536645091	341	-6.3	775	268	6	1	6	5	1	1	0	1	0	0	0	0	1	3	-	0
S(=O)(=O)(Nc1c(C)c(C)ccc1)c1ccc(C(=O)NC[C@H]([N+H](C)C)Cc2ccccc2)cc1	Z69094565	467	-6.2	950	268	9	1	6	3	4.4	1	1	1	0	0	0	0	0	3	-	0
OC[C@@H](NC[C@H]1OCCC[N+@H](Cc2ccccc2)C1)c1cscc1	Z2045624702	348	-6.3	784	266	7	1	4	3	2.6	1	0	1	0	0	1	0	0	3	-	0
O=C(OC[C@@H]1[N+@@H](Cc2occc2)CCC1)C=Cc1ccc(C(=O)NC)cc1	Z1532402587	369	-5.2	878	266	8	1	6	2	2.8	0	1	1	0	0	0	1	0	3	-	0
O=C(NCc1c(C[N+H](C)C)cccc1)c1cc2c([nH]c3c2C[C@@H](C)CC3)cc1	Z95999384	377	-5.7	784	263	5	1	4	3	4.6	0	0	1	1	0	1	0	0	3	-	0
O=C(NC[C@H]([N+H](CC)CC)Cc1ccccc1)c1cc(N2C(=O)NCC2)ccc1	Z647365106	396	-6	879	263	9	1	6	3	2.6	1	1	1	0	0	0	0	0	3	-	0
O=C([C@H](C)N1C[C@@H](C[N+@H](CC)C)CC1)c1c(C)[nH]c2c1cccc2	Z1301114625	328	-5.4	763	261	6	1	4	2	3	0	0	1	0	0	1	1	0	3	-	0
S(=O)(=O)(NCc1c[n+H]c(N2CCC(C)CC2)cc1)CCC	Z815155612	312	-5.6	686	261	6	1	5	2	2.8	0	0	1	0	0	1	1	0	3	-	0
Clc1cc([C@@H](CNC(=O)c2c3c([nH]cc3)ccc2)[N+H]2CCCC2)ccc1	Z1323919122	369	-5.9	805	258	5	1	4	3	4.5	0	1	0	1	0	1	0	0	3	-	0
[N+H2]([C@H](C)c1c(C)n(-c2ncccc2)nc1)[C@H]1C2([C@@H]3OCC[C@H]13)CCC2	Z1701584610	339	-4.7	732	257	4	1	5	2	2.7	0	0	0	1	0	1	1	0	3	-	0
OCc1n2N=C(N[C@@H]3[C@H](O)C[C@]4([C@H](C(C)C)[N+@H](C)C4)C3)C=Cc2nn1	Z2762012718	347	-6	747	256	4	1	8	4	0.8	1	0	0	1	0	0	0	1	3	-	0
BrC=1C(=O)NC(=O)N(CC(=O)N[C@H](c2n(C)cc[n+H]2)c2ccc(OC)cc2)C=1	Z239378250	449	-6.1	816	256	6	1	9	3	1.3	1	1	0	0	0	0	0	1	3	-	0
O=C(NC[C@H]1C[C@@H](O)CC1)NC[C@]1(C)[N+@@H](Cc2ccccc2)CCC1	Z1828751163	346	-6.7	828	255	7	1	5	4	2.6	1	1	0	0	0	1	0	0	3	-	0
O=C(C)N1[C@@H](C(=O)N2CCC(C[N+@H](Cc3ccccc3)C)CC2)C[C@H](O)C1	Z1951643873	375	-5.7	799	254	5	1	6	2	1.2	0	0	0	1	0	0	1	1	3	-	0
O=C(NC[C@@H]1[N+@@H](Cc2ccccc2)CCC1)NCC1(O)CCC1	Z1244462844	318	-6.3	729	253	7	1	5	4	2	1	0	0	0	0	1	0	1	3	-	0
Oc1c([C@H]([N+H2]C2CCN(c3nc(C)[n+H]c(C)c3)CC2)CC)cccc1	Z1682975884	342	-5.9	748	252	5	2	5	4	3.8	0	0	0	1	1	1	0	0	3	-	0
Fc1c(OC)ccc(C[N+@@H](CCN2C(=O)C(C)(C)NC2=O)C)c1	Z317184338	324	-5.4	804	252	6	1	6	2	1.6	0	1	0	0	0	0	1	1	3	-	0
O=C(Nc1ccc(Cn2c(C)[n+H]cc2)cc1)C[N+@@H](C)[C@@H]1CSCC1	Z1546714144	346	-6.2	729	251	6	2	5	3	2.5	1	0	0	0	1	1	0	0	3	-	0
S(CC(=O)N(C(C)C)c1ccc(Nc2ccccc2)cc1)c1n(C)cc[n+H]1	Z18499701	382	-5.7	841	247	7	1	5	2	4.7	0	1	0	0	0	1	1	0	3	-	0
O=C(Nc1cc(Cn2c(C(C)C)[n+H]cc2)ccc1)[C@H]1[C@H](C)[N+H2]CCC1	Z2435179870	342	-5.5	780	246	5	2	5	4	3.1	0	0	0	1	1	1	0	0	3	-	0
Fc1c(F)cc([C@@H]2[N+@H](CC)CC[C@H]2NC(=O)N[C@H](C)c2n(C)cc[n+H]2)cc1F	Z2601795595	397	-6.3	755	242	5	2	6	4	3	1	0	0	1	1	0	0	0	3	-	0
S(=O)(=O)(C)c1ccc([C@@](O)(C[N+H2][C@H](C)c2ccncc2)C)cc1	Z1646484466	335	-6.5	778	241	6	1	5	3	1.7	1	0	0	0	0	1	0	1	3	-	0
O=C(N[C@@H](C(C)(C)C)Cn1c[n+H]cc1)c1cc2c(C)c(C)[nH]c2cc1	Z851017186	339	-6	753	240	5	1	5	3	4	1	0	0	1	0	1	0	0	3	-	0
O=C(C[N+@H](Cc1cc2OCOc2cc1)C)c1c(C)[nH]c2c1cccc2	Z89217473	337	-5	681	239	5	1	5	2	3.5	0	0	0	1	0	1	1	0	3	-	0
O=C(Nc1c(-c2ccccc2)cccc1)CC[N+@H]1CC=C(c2ccc(O)cc2)CC1	Z220112682	400	-6.1	922	239	6	1	4	3	4.8	1	1	0	0	0	1	0	0	3	-	0
O=C(NCc1c(C[N+@@H](Cc2occc2)C)cccc1)c1c(C)cc(O)cc1	Z1532939403	365	-7	809	237	7	1	5	3	3.6	1	1	0	0	0	1	0	0	3	-	0
S([C@@H](C(=O)N[C@@H]1[C@@H](C)[C@H](C)CCC1)C)c1n(c([C@H]([N+H](C)C)C)nn1)-c1ccc(F)cc1	Z16890515	449	-6.3	889	235	7	1	6	2	5.7	1	1	0	0	0	0	1	0	3	-	0
Fc1cc2c(oc(C[N+H2][C@H]3[C@H](O)C[C@]4([C@H](C(C)C)[N+@H](C)C4)C3)c2)cc1	Z2761504706	348	-5.5	683	232	4	2	4	4	3.3	0	0	0	1	1	1	0	0	3	-	0
O=C(NCc1c[n+H]c(N2CCCCC2)cc1)/C=C\c1ncccc1	Z768181978	323	-5.3	684	232	5	1	5	2	2.8	0	0	0	1	0	1	1	0	3	-	0
O=C(NCCc1[n+H]c2n(c1)C=CC=C2)N1C[C@@H](CO)[C@H](c2ccccc2)CC1	Z2108418213	379	-6.8	813	230	6	1	6	3	1.9	1	1	0	0	0	0	0	1	3	-	0
[N+H2](CCn1c(C)nc2c1cccc2)[C@@H]1[C@@H](C)OC2(C1)CC[N+H](C)CC2	Z2740583795	345	-4.8	692	229	4	2	5	3	2.8	0	0	0	1	1	1	0	0	3	-	0
O=C(N1CCC(C(=O)N)CC1)[C@H]1[N+@H](Cc2cc(C)ccc2)CCCC1	Z1171651847	344	-5.7	718	228	4	1	5	3	2	0	0	0	1	0	1	0	1	3	-	0
O=C1N(CC[N+H]2CCC(c3c4c(ncc3)cccc4)CC2)C(=O)CN1	Z2379560361	339	-5.3	732	226	4	1	6	2	1.2	0	0	0	1	0	0	1	1	3	-	0
OCCn1c(C)c(CN[C@@H](c2n(C)cc[n+H]2)c2ccccc2)c(C)n1	Z1065884224	340	-6.1	851	224	7	1	6	3	1.9	1	1	0	0	0	0	0	1	3	-	0
O=C(NC1CCC(Nc2c(O[C@H]3COCC3)cccc2)CC1)C	Z1747468135	318	-5.4	726	223	5	0	5	2	2.5	0	0	0	1	0	1	1	0	3	-	0
O=[N+]([O-])c1c(C)ccc([C@H]([N+H2][C@@H]2[C@@H](C)[C@@H](OC)C2(C)C)C)c1	Z1598047824	307	-5.3	724	223	5	1	5	2	4.2	0	0	0	1	0	1	1	0	3	-	0
O[C@@H](C[N+H2]Cc1c2c([nH]cc2)ccc1)C[N+@H]1Cc2c(cccc2)CC1	Z1070981594	337	-7.2	761	219	6	2	4	5	2.9	1	0	0	0	1	1	0	0	3	-	0
O=C(NC[C@H]([N+H](C)C)c1occc1)c1cc2c([nH]c3c2C[C@@H](C)CC3)cc1	Z26996810	366	-6.9	790	218	5	1	5	3	3.3	1	0	0	1	0	1	0	0	3	-	0
O=C(NC[C@H]([N+H](C)C)c1sccc1)C[C@@H]1C(=O)Nc2c(S1)cccc2	Z32203633	377	-6.6	760	218	6	1	5	3	2	1	0	0	0	0	1	0	1	3	-	0
O[C@@H]1[C@H]([N+H2]C2CCN(c3nccnc3)CC2)C[C@]2([C@@H](C(C)C)[N+@H](C)C2)C1	Z2761575145	362	-5.4	742	211	4	2	6	4	1.4	0	0	0	1	1	0	0	1	3	-	0
Fc1c(F)ccc([C@@H]2[N+@@H](C)CC[C@H]2NC(=O)Cc2cc(O)ccc2)c1	Z1551339259	347	-6.3	771	208	4	1	4	3	3.4	1	0	0	1	0	1	0	0	3	-	0
O=C(Cc1n(Cc2ccccc2)c[n+H]c1)N1[C@H](C[C@@H](O)C)COCC1	Z2027690915	344	-5.6	902	200	6	1	6	2	1.6	0	1	0	0	0	0	1	1	3	-	0
O=C(N(Cc1c(O)cccc1)C)Cn1c(C2CC2)[n+H]c2c1cccc2	Z1005667814	336	-4.7	754	200	5	1	5	2	3.5	0	0	0	1	0	1	1	0	3	-	0
Fc1ccc([C@H]2[N+@H](C)CC[C@@H]2NC(=O)Cc2cc(O)ccc2)cc1	Z1516672750	329	-7.2	772	197	4	1	4	3	3.2	1	0	0	1	0	1	0	0	3	-	0
O=C(C[N+@H]1CC(=O)NCC1)N1[C@H](c2ccc(OC)cc2)CCCCC1	Z642557036	346	-5.2	677	194	4	1	6	2	1.5	0	0	0	1	0	0	1	1	3	-	0
OCc1nnn(-c2ccc(NCc3[n+H]c4n(c3)C=CC=C4)cc2)c1	Z1661815031	321	-6.8	774	190	5	1	7	3	0.9	1	0	0	1	0	0	0	1	3	-	0
Fc1cc([C@@H](NC(=O)c2cc3c(NC(=O)CC3)cc2)c2n(C)cc[n+H]2)ccc1	Z167572350	379	-7.5	802	176	4	1	6	3	3	1	1	0	1	0	0	0	0	3	-	0
C(C)c1n(C2CCN(Cc3nc[nH]c3)CC2)c2c([n+H]1)cccc2	Z1961314007	310	-3.9	741	154	4	1	5	2	2.7	0	0	0	1	0	1	1	0	3	-	0
O=C(N1CCN(c2n[nH]c(C3CC3)c2)CC1)[C@H]1[C@@H](c2n(C)cc[n+H]2)OCC1	Z2057969622	371	-4	774	134	4	1	8	2	0.7	0	0	0	1	0	0	1	1	3	-	0
O=C(N(CCC(=O)N)c1c(OC)cccc1)C[N+@@H]1[C@H](c2c(OC)cc(OC)cc2)CCC1	Z195804008	443	-5.9	933	306	10	1	8	3	2.3	0	1	1	0	0	0	0	0	2	-	0
O=C(NC[C@H]([N+H](C)C)c1ccc(CC)cc1)c1cnc2N(C(=O)NC(=O)c2c1)C1CC1	Z284088528	423	-5.5	926	266	7	1	8	3	2.4	0	1	1	0	0	0	0	0	2	-	0
O(C(C)C)C1CC([N+H2][C@@H]2[C@H](O)C[C@]3([C@@H](C(C)C)[N+@@H](CC)C3)C2)C1	Z2762120894	327	-4.2	701	260	6	2	4	4	2.9	0	0	0	0	1	1	0	0	2	-	0
O[C@H](C)c1sc(C[N+@H](C)C2CCN(c3nc(C(C)C)[n+H]c(C)c3)CC2)nc1	Z2188131555	392	-4.6	807	256	6	2	6	3	2.4	0	1	0	0	1	0	0	0	2	-	0
Clc1c(OC[C@@H](O)C[N+@H]2C[C@@H](O)[C@H](C)CC2)cc(C)cc1	Z1665985744	315	-5.7	779	252	5	1	4	3	2.4	0	0	0	1	0	1	0	0	2	-	0
[S@H0](=O)(C)c1ccc([C@H]([N+H2]C[C@@H](O)c2c(F)cccc2F)C)cc1	Z1582816184	340	-6.1	762	249	6	1	3	3	2.3	1	0	0	0	0	1	0	0	2	-	0
FC(F)(F)c1c([N+](=O)[O-])ccc(NC[C@H](C)[N+H]2CCN(C)CC2)c1	Z1323965638	347	-5.6	812	248	6	1	6	2	2.3	0	1	0	0	0	0	1	0	2	-	0
S(=O)(=O)(N)c1ccc([C@H]([N+@H](Cc2nc(CC)sc2)C)C)cc1	Z271406308	340	-5.4	882	240	6	1	5	3	2	0	1	0	0	0	1	0	0	2	-	0
O=C(N[C@@H](c1n(C)cc[n+H]1)c1cc(OC)cc(OC)c1)COc1cc2c(NC(=O)CC2)cc1	Z273374460	452	-6.6	972	227	8	1	9	3	2.5	1	1	0	0	0	0	0	0	2	-	0
O=C(N[C@@H]1[C@H](O)C[C@@]2([C@H](C(C)C)[N+@H](C)C2)C1)c1c(C(C)C)[nH]cc1	Z2766442655	334	-5.7	741	226	4	1	5	4	2.3	0	0	0	1	0	1	0	0	2	-	0
O=[N+]([O-])c1c2[n+H]c(C)cc(N[C@H](CN3CC[N+H](C)CC3)C)c2ccc1	Z1601613396	345	-4.8	792	219	5	2	7	3	2.2	0	0	0	1	1	0	0	0	2	-	0
O=C(Nc1cc(-c2nc(C)[nH]n2)ccc1)[C@H]([N+H3])c1ccccc1	Z2435402107	308	-6	761	205	4	1	6	5	1.7	0	0	0	1	0	0	0	1	2	-	0
Clc1cc2C(=Cc3cc([N+](=O)[O-])c(Sc4n(C)cc[n+H]4)cc3)C(=O)Nc2cc1	Z44304585	414	-6	748	173	4	1	7	2	5.1	0	0	0	1	0	0	1	0	2	-	0
S(=O)(=O)(Nc1c(C)c(C)ccc1)c1ccc(C(=O)NCCC[N+@H](Cc2ccccc2)C)cc1	Z95932386	467	-5.5	905	306	10	1	6	3	4.7	0	1	1	0	0	0	0	0	2	-	0
O=C(NCCCc1c(C)n[nH]c1)[C@H](C[N+H2]Cc1n(Cc2ccccc2)ccc1)C	Z1255649574	395	-5.8	914	304	11	1	6	4	3.5	0	1	1	0	0	0	0	0	2	-	0
O[C@H]1CN(Cc2ccccc2)[C@H](C[N+H2][C@H](C)c2cc(O)ccc2)C1	Z1997394877	327	-5.3	700	293	6	1	4	4	3.2	0	0	1	0	0	1	0	0	2	-	0
S(=O)(=O)(Nc1ccc(C)cc1)c1cc(C(=O)NC[C@H]([N+H](C)C)Cc2ccccc2)ccc1	Z56605963	453	-5.9	894	281	9	1	6	3	4.2	0	1	1	0	0	0	0	0	2	-	0
S(=O)(=O)(Nc1ccc(C(=O)N(C)[C@@H]2C[N+@H](C)CCC2)cc1)CCc1ccccc1	Z1335826348	417	-5.3	783	280	7	1	6	2	2.9	0	0	1	0	0	0	1	0	2	-	0
O=C(Nc1cc2NC(=O)Nc2cc1)[C@H]([N+H2][C@H](C(C)C)c1ccc(C(C)C)cc1)C	Z125919380	396	-5.2	929	277	7	1	6	5	4.2	0	1	1	0	0	0	0	0	2	-	0
OCc1ccc(C[N+@@H]2C[C@@H](C)N(Cc3ccc(CO)cc3)CC2)cc1	Z1619792418	341	-5.5	774	272	6	1	4	3	2.7	0	0	1	0	0	1	0	0	2	-	0
O=C(N[C@@H](C[C@@H](O)c1ccccc1)C)N[C@H]1C[C@@H]([N+H](C)C)CCC1	Z1411974891	334	-5.5	778	270	7	1	5	4	2.8	0	0	1	0	0	1	0	0	2	-	0
S(=O)(=O)(NC(C)C)c1ccc(C(=O)N[C@H](c2n(C)cc[n+H]2)c2ccc(OC)cc2)cc1	Z225995680	444	-5.5	963	264	8	1	8	3	3.5	0	1	1	0	0	0	0	0	2	-	0
OC[C@H](C)[N+@@H]1CCN(c2ncnc3n(C[C@@]4(O)[C@H](C)OCC4)cnc23)CCC1	Z2760962934	391	-5.6	761	259	5	1	9	3	-0.1	0	0	0	1	0	0	0	1	2	-	0
O=C(OC)Nc1ccc(C[N+H2][C@@H]2C3([C@@H]4OCC[C@H]24)CCCC3)cc1	Z1532482281	331	-5.6	738	259	5	1	5	3	3	0	0	0	1	0	1	0	0	2	-	0
Fc1c(NC(=O)CC[N+@H]2C[C@@H](C)[C@H](O)CC2)cc([N+](=O)[O-])cc1	Z1779433511	326	-5.4	751	258	5	1	7	3	1.5	0	0	0	1	0	0	0	1	2	-	0
O(CC[N+@H](CC=1c2c(c(C)c(O)cc2)OC(=O)C=1)C)c1c(C)cccc1	Z126381462	354	-5.4	771	258	6	1	5	2	3.8	0	0	0	0	0	1	1	0	2	-	0
O=C(Nc1ccc(C(=O)NC[C@H]([N+H]2CCCC2)c2cc(OC)ccc2)cc1)C	Z32839697	382	-6.8	852	257	7	1	6	3	2.8	1	1	0	0	0	0	0	0	2	-	0
S(=O)(=O)(Nc1ccc(C(=O)NC[C@H]([N+H](C)C)c2cc(F)ccc2)cc1)c1c(C)ccc(C)c1	Z69103770	471	-6.6	858	255	8	1	6	3	4.6	1	1	0	0	0	0	0	0	2	-	0
S(=O)(=O)(NC)c1ccc([C@H]([N+H2]Cc2c(OC)cc(C)cc2)C)cc1	Z1442443819	349	-5.1	808	254	7	1	5	3	3.3	0	1	0	0	0	1	0	0	2	-	0
O=C(NCc1n(CCc2ccccc2)cc[n+H]1)CCCCC[C@@H](O)C	Z2690303604	344	-5.2	848	254	11	1	5	3	3.4	0	1	0	0	0	1	0	0	2	-	0
O=C(NCCc1[n+H]c2C(C)=CC=Cn2c1)c1cc2c(NC(=O)CCC2)cc1	Z1318878117	363	-5.7	719	253	4	1	6	3	2	0	0	0	1	0	0	0	1	2	-	0
Clc1c(N[C@@H](c2n(C)cc[n+H]2)c2ccccc2)ncc(C(=O)N)c1	Z728974022	343	-6.4	796	253	5	1	6	4	2.5	1	0	0	1	0	0	0	0	2	-	0
O=C(NC[C@H]([N+H](C)C)c1cc(OC)ccc1)COc1ccc(Nc2ccccc2)cc1	Z28554610	421	-6.9	842	251	10	1	6	3	4.2	1	1	0	0	0	0	0	0	2	-	0
O=C(N[C@@H]1C[N+@H](C2CCCC2)CC1)N[C@@H]1CC2(OCC1)CCCCC2	Z1452453241	351	-5.1	770	250	4	1	5	3	3.4	0	0	0	1	0	1	0	0	2	-	0
Fc1ccc(C[C@@H](C(=O)N)C[N+H2][C@H](CCc2cc(O)c(OC)cc2)C)cc1	Z1857469082	375	-5.8	894	250	10	1	5	5	3.1	0	1	0	0	0	1	0	0	2	-	0
Clc1c(C[N+H]2CCOCC2)cc(NC(=O)c2cc([N+](=O)[O-])c(NC3CC3)cc2)cc1	Z1973361335	432	-6.4	818	248	7	1	8	3	3.4	1	1	0	0	0	0	0	0	2	-	0
O=C1N(CCC[N+@H]2[C@H](/C=C\c3ccccc3)CCCCC2)C(=O)CN1	Z1376621795	342	-5.7	781	246	6	1	5	2	3.2	0	0	0	0	0	1	1	0	2	-	0
O=C(NC[C@H]([N+H](C)C)c1ccc(CC)cc1)c1cnc2N(CCC)C(=O)NC(=O)c2c1	Z284088534	425	-6.3	885	245	8	1	8	3	2.7	1	1	0	0	0	0	0	0	2	-	0
Fc1c(OC)ccc2[C@@H](NC3CC[N+H](CCc4ccncc4)CC3)CCc12	Z2148819835	370	-5.6	799	242	6	1	4	2	3.4	0	0	0	0	0	1	1	0	2	-	0
Brc1c(C[N+H2][C@H](C)c2c3c(ccc2)cccc3)ccc(OCCO)c1	Z211323308	401	-5.7	834	241	7	1	3	3	5.3	0	1	0	0	0	1	0	0	2	-	0
[N+H](=C(\NCc1cc(Cn2c(C)[n+H]cc2)ccc1)/N1CCCC1)\C	Z1117831901	313	-5.6	724	240	6	2	5	3	3.6	0	0	0	0	1	1	0	0	2	-	0
O=C(Nc1ccccc1)[C@@H](N[C@H]1[C@@H]([N+@H](C)CC1)c1ccccc1)C	Z2036971532	324	-5.4	724	237	5	1	4	3	3.1	0	0	0	1	0	1	0	0	2	-	0
N(C[C@@H]1[C@H](c2n(C)cc[n+H]2)OCCC1)Cc1cc(N2CCCCCC2)[n+H]cc1	Z2589764552	386	-6.3	703	236	6	2	6	3	3.7	1	0	0	0	1	0	0	0	2	-	0
O=C1N(c2ccc([C@H]([N+H2]Cc3c4c(oc3)cccc4)C)cc2)CCN1	Z1904635095	336	-5.7	707	235	5	1	5	3	3	0	0	0	1	0	1	0	0	2	-	0
O([C@@H]1C[N+@H](CC[C@@H]2C(=O)NCC2)CC1)c1c(N2CCCC2)nccc1	Z2379564022	345	-5.1	795	231	6	1	6	2	1.2	0	0	0	0	0	0	1	1	2	-	0
Oc1ccc(CC[C@H]([N+H2][C@@H]2CN(c3nnccc3)CCC2)C)cc1	Z1703163946	327	-5.6	818	228	6	1	5	3	4	0	1	0	0	0	1	0	0	2	-	0
O=C(N[C@@H](C[N+@H](Cc1ccccc1)C)C)c1cc(O)cc(O)c1	Z1740451908	315	-6.6	714	228	6	1	5	4	2.8	1	0	0	0	0	1	0	0	2	-	0
O=C(C[N+@H]1C[C@@H]2[C@@](O)(CC1)CCCC2)c1c(C)n(CCOC)c(C)c1	Z1441414728	349	-4.9	769	226	6	1	5	2	2.6	0	0	0	0	0	1	1	0	2	-	0
Clc1c([S@@H0](=O)CCN2CCN(c3nc(C(C)C)[n+H]c(C)c3)CC2)cc(Cl)cc1	Z440829696	442	-5.4	714	224	6	1	5	1	2.6	0	0	0	0	0	1	1	0	2	-	0
O=C(NCc1[n+H]c2n(C(C)=CC=C2)c1)/C=C\c1ccc(C(=O)NC)cc1	Z1168077196	349	-5.7	825	222	5	1	6	3	2.8	0	1	0	1	0	0	0	0	2	-	0
O=C(N[C@H]1[C@@H](C)CCNC1=O)N[C@@H]1[C@@H](C)C[N+@@H](Cc2ccccc2)C1	Z1994763627	345	-5.8	795	221	5	1	6	4	1.6	0	0	0	1	0	0	0	1	2	-	0
OC1CC[N+H](Cc2ccc(C[N+H2][C@H](C)c3sc(C)nc3)cc2)CC1	Z1537574108	348	-5.2	795	219	6	2	4	4	2.8	0	0	0	0	1	1	0	0	2	-	0
Brc1cc(C[N+H2][C@@H](C)c2ccc(S(=O)(=O)C)cc2)c(OC)nc1	Z2599915970	400	-5.2	785	219	6	1	5	2	3.1	0	0	0	0	0	1	1	0	2	-	0
O=C(Nc1cc([C@@H]([N+@H](Cc2ccc(C(=O)N)cc2)C)C)ccc1)c1ccccc1	Z235377150	388	-5	868	213	7	1	5	4	4.1	0	1	0	0	0	1	0	0	2	-	0
O=C(NC)c1ccc(C[N+@@H](Cc2oc3c(n2)cccc3)C2CC2)cc1	Z310334930	336	-5.2	726	212	6	1	5	2	3.2	0	0	0	0	0	1	1	0	2	-	0
O=C(NCCCn1c(C)[n+H]c2c1cccc2)C=1c2c(NC(=O)C=1)cccc2	Z192889114	361	-6.3	760	210	5	1	6	3	3.1	1	0	0	1	0	0	0	0	2	-	0
O([C@@H]1[C@H](O)CCCC1)c1ccc([N+H2]C2CCSCC2)cc1	Z1385622181	308	-3.8	724	209	4	1	3	3	3.7	0	0	0	1	0	1	0	0	2	-	0
S(C)C1=NC(=O)C(CCC(=O)N[C@@H](c2n(C)cc[n+H]2)c2ccc(OC)cc2)=C(C)N1	Z225995196	429	-6	886	209	8	1	8	3	3.2	1	1	0	0	0	0	0	0	2	-	0
O=C(N[C@H](Cn1c[n+H]cc1)C)N[C@H](C)c1cc2c(NC(=O)C2)cc1	Z552012740	328	-6.5	735	207	6	1	7	4	1.1	1	0	0	0	0	0	0	1	2	-	0
O=C(N[C@H]1[C@H](C)C[N+@@H](Cc2ccccc2)C1)c1cc2nn[nH]c2cc1	Z1694445778	336	-6.2	770	206	4	1	6	3	3.1	1	0	0	1	0	0	0	0	2	-	0
O=C(N[C@@H](c1n(C)cc[n+H]1)c1ccc(OC)cc1)COc1cc2c(NC(=O)CC2)cc1	Z273376564	421	-6.6	910	206	7	1	8	3	2.5	1	1	0	0	0	0	0	0	2	-	0
Clc1c(OC)ncc([C@@H]([N+H2]C2CCC(O)(c3cnccc3)CC2)C)c1	Z2047346893	363	-5.1	680	201	5	1	5	3	3.5	0	0	0	1	0	1	0	0	2	-	0
O=C1N(c2ccc([C@@H]([N+H2][C@@H]3C4(CC3)CCCC4)C)cc2)CCN1	Z1904783430	314	-5.7	768	200	4	1	4	3	3.2	0	0	0	1	0	1	0	0	2	-	0
Clc1c(O)ccc(C(=O)N[C@@H](c2n(C)cc[n+H]2)c2c(F)cccc2)c1	Z167574884	361	-5.6	758	198	4	1	5	3	4.1	0	0	0	1	0	1	0	0	2	-	0
O=C(N[C@@H](c1n(C)cc[n+H]1)c1c(OC)cccc1)CCC1=C(C)N=C(N2CCOCC2)NC1=O	Z236170786	468	-5	875	194	8	1	10	3	1.3	0	1	0	0	0	0	0	1	2	-	0
O=C(N[C@H](C[N+H]1CCOCC1)C)c1ccc(N2C(=O)NCC2)cc1	Z424149806	333	-4.1	761	187	5	1	7	3	-0.1	0	0	0	1	0	0	0	1	2	-	0
O=C(NCCCCn1c(C)[n+H]cc1)[C@@H]1[N+@H](C2CCCC2)CCC1	Z1484013435	320	-5.6	730	186	7	2	5	3	3	0	0	0	0	1	1	0	0	2	-	0
O=C(N(C)C)C[N+H]1CCC(CNC(=O)c2c(C)c[nH]c2)CC1	Z2379497534	307	-4.2	767	184	5	1	6	3	0.3	0	0	0	1	0	0	0	1	2	-	0
O=C(N[C@H](Cn1c[n+H]cc1)C)NCc1ccc(C[N+H](C)C)cc1	Z434490188	317	-4.7	700	182	8	2	6	4	1.6	0	0	0	0	1	0	0	1	2	-	0
N([C@@H]1[C@H](C)C[N+@@H](C[C@H]2OCCC2)CC1)c1cc2c([nH]nc2)cc1	Z1608916150	315	-5.2	761	180	4	1	5	3	3.1	0	0	0	1	0	1	0	0	2	-	0
Fc1ccc([C@@H](C(=O)N)N2CCN(Cc3c(C)[n+H]c4n3CCCC4)CC2)cc1	Z1621656974	386	-4.9	764	177	5	1	6	3	1.9	0	0	0	1	0	0	0	1	2	-	0
S=C1N(CCC(=O)N[C@@H](c2n(C)cc[n+H]2)c2ccc(F)cc2)C(=O)c2c(N1)cccc2	Z169692228	439	-7.3	833	175	6	1	7	3	2.8	1	1	0	0	0	0	0	0	2	-	0
Clc1ccc([C@@H](NC(=O)c2cc3OCC(=O)Nc3cc2)c2n(C)cc[n+H]2)cc1	Z110084610	398	-5.4	824	174	4	1	7	3	3	0	1	0	1	0	0	0	0	2	-	0
O=C(NC[C@@H]([N+H](C)C)C(C)C)c1cc2c([nH]c3c2CCCC3)cc1	Z247566884	328	-5	747	169	5	1	4	3	3.8	0	0	0	1	0	1	0	0	2	-	0
O=C(N[C@H]1[C@H](O)C[C@]2([C@H](C(C)C)[N+@H](C)C2)C1)C=1C=C(C2CC2)NC(=O)C=1	Z2766444798	360	-5.6	776	164	4	1	6	4	1.2	0	0	0	1	0	0	0	1	2	-	0
O=C1C(=CNCCn2c(C)[n+H]c3c2cccc3)C(=O)NC(=O)N1	Z99600944	314	-4.9	677	160	4	1	8	4	0.4	0	0	0	1	0	0	0	1	2	-	0
O=C([O-])[C@H]1[N+H2]C[C@H](C(=O)NCCn2c(C)[n+H]c3c2cccc3)CC1	Z2587642352	331	-5.2	723	154	5	1	7	4	1.4	0	0	0	1	0	0	0	1	2	-	0
O=C(N[C@@H]1[C@@H](c2n(C)c[n+H]c2)C1)c1cc2NC(=O)N(C3CC3)c2cc1	Z2641267091	338	-5.3	671	133	4	1	7	3	1.1	0	0	0	1	0	0	0	1	2	-	0
S(CC(=O)Nc1ccc(C(=O)NC[C@H]([N+H]2CCCC2)c2ccccc2)cc1)c1n(C)nnn1	Z28603934	467	-5.7	877	259	9	1	9	3	2	0	1	0	0	0	0	0	0	1	-	0
O=C(NC1CC[N+H](Cc2onc(Cc3ccccc3)n2)CC1)C(C)C	Z432998956	343	-5.4	788	250	6	1	6	2	2.2	0	0	0	0	0	0	1	0	1	-	0
Fc1ccc([C@H]2OCC[N+@@H](C[C@@H](O)COc3ccc(NC(=O)C)cc3)C2)cc1	Z400421658	389	-5.4	854	249	7	1	6	3	2.1	0	1	0	0	0	0	0	0	1	-	0
O=C(N[C@H]1[C@H](O)C[C@@]2([C@H](C(C)C)[N+@@H](CC)C2)C1)c1c2[nH]ncc2ccc1	Z2766428458	357	-6	576	242	4	1	6	4	2.6	0	0	0	1	0	0	0	0	1	-	0
O=C(NCc1c(N2CCCCC2)[n+H]ccc1)Cc1c(C)[nH]nc1C	Z1099669022	328	-5.8	752	228	5	1	6	3	2.4	0	0	0	1	0	0	0	0	1	-	0
O=C(N[C@H]1[C@H](O)C[C@]2([C@H](C(C)C)[N+@H](CC)C2)C1)c1c2ncccc2[nH]c1	Z2766434490	357	-5.1	735	224	4	1	6	4	2.1	0	0	0	1	0	0	0	0	1	-	0
O=C(N[C@H]([C@H]([N+H](C)C)c1ccccc1)C)c1c2nc(C)[nH]c2ncc1	Z1974282153	338	-5.9	792	222	5	1	6	3	2.2	0	0	0	1	0	0	0	0	1	-	0
O=[N+]([O-])c1c(O)ccc(C(=O)NCCc2[n+H]c3n(c2)CCCC3)c1	Z1634481591	331	-5.2	741	221	5	1	8	3	2	0	0	0	1	0	0	0	0	1	-	0
O=C(NCc1c[n+H]c(N2CCCCCC2)cc1)CCc1c(C)n(C)nc1C	Z437015958	371	-5.2	784	207	6	1	6	2	2.5	0	0	0	0	0	0	1	0	1	-	0
O=C(Nc1c(N(C)C)[n+H]c(C)cc1)c1ccc(C(=O)NC2CC2)cc1	Z1522368011	339	-3.9	758	199	5	1	6	3	2.5	0	0	0	1	0	0	0	0	1	-	0
O=C(N[C@H]1[C@@H]([N+@H](C)CC1)c1ccccc1)Nc1c(CC)onc1C	Z1823360885	329	-5.5	736	195	5	1	6	3	2.1	0	0	0	1	0	0	0	0	1	-	0
O=C(Nc1scc(C[N+@@H]2C[C@@H](C)CCC2)n1)c1c(C2CC2)n[nH]c1	Z1720934062	346	-3.6	776	175	5	1	6	3	2.2	0	0	0	1	0	0	0	0	1	-	0
ClC1=Cn2c([n+H]c(COC(=O)c3ccc(C(=O)N)cc3)c2)C=C1	Z51543482	331	-4.2	720	171	5	1	6	3	2.4	0	0	0	1	0	0	0	0	1	-	0
S(=O)(=O)(NC1CC1)c1c(OC)ccc(C(=O)NC[C@@H]([N+H](C)C)c2cc(F)ccc2)c1	Z136348936	437	-5.8	786	262	9	1	7	3	2.9	0	0	1	0	0	0	0	0	1	-	0
Clc1ccc(NS(=O)(=O)c2ccc(C(=O)NCc3[n+H]c4n(c3)C=CC=C4)cc2)cc1	Z32875551	442	-5.9	819	258	6	1	7	3	3.7	0	1	0	0	0	0	0	0	1	-	0
Clc1c([C@@H](NC(=O)N)CC(=O)NC[C@@H]([N+H](C)C)c2ccc(CC)cc2)cccc1	Z28557134	418	-5.8	862	258	9	1	6	5	3.1	0	1	0	0	0	0	0	0	1	-	0
O=C(NC[C@@H](O)c1ccc(C)cc1)c1ccc(OCc2[n+H]c3n(c2)C=C(C)C=C3)cc1	Z1893069217	417	-5.7	903	255	7	1	6	3	3.7	0	1	0	0	0	0	0	0	1	-	0
Fc1ccc([C@@H]([N+H](C)C)CNCc2c(-c3cnccc3)[nH]nc2)cc1	Z751925988	340	-5	722	252	7	1	5	3	2.9	0	0	0	0	0	1	0	0	1	-	0
O=C(Nc1ccc(-c2n(C)c3c([n+H]2)cccc3)cc1)[C@@H](NC(=O)C)C	Z1067802762	337	-5.6	785	249	4	1	6	3	2.9	0	0	0	1	0	0	0	0	1	-	0
O=C(NC[C@@H]([N+H3])c1ccc(C(C)C)cc1)CCc1n[nH]nc1	Z2752945594	302	-5.4	748	248	7	1	6	5	1.4	0	0	0	0	0	0	0	1	1	-	0
S(C)C1=NC(=O)C(CCC(=O)NC[C@H]([N+H]2CCCC2)c2ccccc2)=C(C)N1	Z239168606	402	-5.7	866	247	8	1	6	3	3.2	0	1	0	0	0	0	0	0	1	-	0
S(=O)(=O)(Nc1ccc(C(=O)NC[C@@H]([N+H](C)C)c2occc2)cc1)c1c(C)ccc(C)c1	Z31954560	443	-5.8	854	240	8	1	7	3	3.1	0	1	0	0	0	0	0	0	1	-	0
Fc1c(CN/C(=[N+H]\C2CC2)/NC2CCC(O)CC2)cccc1	Z1201198882	306	-5.6	647	239	6	1	4	4	3.9	0	0	0	0	0	1	0	0	1	-	0
O=C(Nc1cc(C(=O)NC2CC2)ccc1)Cn1c(CC)[n+H]c2c1cccc2	Z119832374	363	-6.5	794	236	6	1	6	3	3.6	1	0	0	0	0	0	0	0	1	-	0
S(=O)(=O)(NC)CCC(=O)NCC[N+@H](Cc1ccccc1)C	Z1558445905	314	-4.9	773	235	9	1	6	3	0.2	0	0	0	0	0	0	0	1	1	-	0
O=C(Nc1ccc(OC)cc1)[C@@H]([N+@@H](CCOc1ccc(O)cc1)C)c1ccccc1	Z1230421946	407	-5.8	937	226	9	1	6	3	4.1	0	1	0	0	0	0	0	0	1	-	0
S(=O)(=O)(Nc1ccc(NC(=O)Cn2c(C3CC3)[n+H]c3c2cccc3)cc1)c1ccc(C)cc1	Z992178512	462	-5.8	881	221	7	1	7	3	4.7	0	1	0	0	0	0	0	0	1	-	0
Fc1c(NC(=O)CC[N+@H]2C[C@@H](Oc3cnccc3)CC2)cc(N)cc1	Z1450105415	345	-5.3	789	210	6	1	6	4	1.1	0	0	0	0	0	0	0	1	1	-	0
O=C(NCc1cc2c([N+@@H](C)CCC2)cc1)CCNc1ncccn1	Z942816348	326	-5	708	210	6	1	6	3	0.8	0	0	0	0	0	0	0	1	1	-	0
S(=O)(=O)(NC)c1cc([N+](=O)[O-])c(N[C@H](c2n(C)cc[n+H]2)c2c(OC)cccc2)cc1	Z185394508	432	-5.3	856	202	8	1	10	3	3	0	1	0	0	0	0	0	0	1	-	0
O=C(NC[C@H]([N+H](C)C)c1cscc1)N1CCC(c2[nH]ncc2)CC1	Z1244177718	348	-5.9	765	194	6	1	6	3	1.5	0	0	0	0	0	0	0	1	1	-	0
O=C(NCC1([N+H](C)C)CCCC1)COc1cc2c(NC(=O)CC2)cc1	Z405811988	346	-4.7	736	179	6	1	6	3	1.7	0	0	0	0	0	0	0	1	1	-	0
O=C(N[C@@H](c1n(C)cc[n+H]1)c1ccccc1)c1cc2c(NC(=O)CC2)cc1	Z164916244	361	-6	681	172	4	1	6	3	2.6	0	0	0	1	0	0	0	0	1	-	0

[truncated: 1 more sheets: Cell Lines Composition]
